# Supplementary material for: A conserved trypanosomatid differentiation regulator controls substrate attachment and morphological development in Trypanosoma congolense
Source: PLoS Pathog. 2024 Feb 26;20(2):e1011889. doi: 10.1371/journal.ppat.1011889 (PMC10919850; doi:10.1371/journal.ppat.1011889)
Supplement: S2 Table — (XLSX) [file ppat.1011889.s005.xlsx]

## Sheet: Sheet1
Number of families	1
Number of comparisons per family	91
Alpha	0.05
Tukey's multiple comparisons test	Mean Diff.	95.00% CI of diff.	Below threshold?	Summary	Adjusted P Value
-DOX/-cisAconitate 24h vs. -DOX/+cisAconitate 24h	-1.38e-05	-2.536e-005 to -2.230e-006	Yes	**	0.0051
-DOX/-cisAconitate 24h vs. -DOX/-cisAconitate 48h	-3.373e-05	-4.551e-005 to -2.195e-005	Yes	****	<0.0001
-DOX/-cisAconitate 24h vs. -DOX/+cisAconitate 48h	-4.709e-05	-5.838e-005 to -3.579e-005	Yes	****	<0.0001
-DOX/-cisAconitate 24h vs. +DOX/-cisAconitate 24h	1.29e-06	-1.083e-005 to 1.341e-005	No	ns	>0.9999
-DOX/-cisAconitate 24h vs. +DOX+cisAconitate 24h	-1.278e-05	-2.494e-005 to -6.106e-007	Yes	*	0.0291
-DOX/-cisAconitate 24h vs. +DOX/-cisAconitate 48h	-9.376e-06	-2.073e-005 to 1.976e-006	No	ns	0.2372
-DOX/-cisAconitate 24h vs. +DOX+cisAconitate 48h	-3.754e-05	-4.853e-005 to -2.655e-005	Yes	****	<0.0001
-DOX/-cisAconitate 24h vs. BSF TcoSM	7.091e-06	-9.801e-006 to 2.398e-005	No	ns	0.9803
-DOX/-cisAconitate 24h vs. PCF TREU	-1.518e-05	-3.063e-005 to 2.751e-007	No	ns	0.06
-DOX/-cisAconitate 24h vs. TcoSM 24h -cisA	4.677e-06	-1.041e-005 to 1.976e-005	No	ns	0.9989
-DOX/-cisAconitate 24h vs. TcoSM 24h +cisA	3.118e-06	-1.408e-005 to 2.032e-005	No	ns	>0.9999
-DOX/-cisAconitate 24h vs. TcoSM 48h -cisA	5.182e-06	-1.311e-005 to 2.348e-005	No	ns	0.9996
-DOX/-cisAconitate 24h vs. TcoSM 48h +cisA	-6.882e-06	-2.663e-005 to 1.287e-005	No	ns	0.9965
-DOX/+cisAconitate 24h vs. -DOX/-cisAconitate 48h	-1.993e-05	-3.092e-005 to -8.946e-006	Yes	****	<0.0001
-DOX/+cisAconitate 24h vs. -DOX/+cisAconitate 48h	-3.329e-05	-4.376e-005 to -2.282e-005	Yes	****	<0.0001
-DOX/+cisAconitate 24h vs. +DOX/-cisAconitate 24h	1.509e-05	3.734e-006 to 2.644e-005	Yes	***	0.0008
-DOX/+cisAconitate 24h vs. +DOX+cisAconitate 24h	1.02e-06	-1.038e-005 to 1.242e-005	No	ns	>0.9999
-DOX/+cisAconitate 24h vs. +DOX/-cisAconitate 48h	4.419e-06	-6.112e-006 to 1.495e-005	No	ns	0.9804
-DOX/+cisAconitate 24h vs. +DOX+cisAconitate 48h	-2.374e-05	-3.388e-005 to -1.360e-005	Yes	****	<0.0001
-DOX/+cisAconitate 24h vs. BSF TcoSM	2.089e-05	4.534e-006 to 3.724e-005	Yes	**	0.0016
-DOX/+cisAconitate 24h vs. PCF TREU	-1.383e-06	-1.624e-005 to 1.348e-005	No	ns	>0.9999
-DOX/+cisAconitate 24h vs. TcoSM 24h -cisA	1.847e-05	3.994e-006 to 3.295e-005	Yes	**	0.0016
-DOX/+cisAconitate 24h vs. TcoSM 24h +cisA	1.691e-05	2.437e-007 to 3.358e-005	Yes	*	0.0429
-DOX/+cisAconitate 24h vs. TcoSM 48h -cisA	1.898e-05	1.181e-006 to 3.677e-005	Yes	*	0.0242
-DOX/+cisAconitate 24h vs. TcoSM 48h +cisA	6.913e-06	-1.238e-005 to 2.620e-005	No	ns	0.9954
-DOX/-cisAconitate 48h vs. -DOX/+cisAconitate 48h	-1.336e-05	-2.406e-005 to -2.653e-006	Yes	**	0.0024
-DOX/-cisAconitate 48h vs. +DOX/-cisAconitate 24h	3.502e-05	2.345e-005 to 4.659e-005	Yes	****	<0.0001
-DOX/-cisAconitate 48h vs. +DOX+cisAconitate 24h	2.095e-05	9.336e-006 to 3.257e-005	Yes	****	<0.0001
-DOX/-cisAconitate 48h vs. +DOX/-cisAconitate 48h	2.435e-05	1.359e-005 to 3.512e-005	Yes	****	<0.0001
-DOX/-cisAconitate 48h vs. +DOX+cisAconitate 48h	-3.809e-06	-1.419e-005 to 6.571e-006	No	ns	0.9942
-DOX/-cisAconitate 48h vs. BSF TcoSM	4.082e-05	2.432e-005 to 5.732e-005	Yes	****	<0.0001
-DOX/-cisAconitate 48h vs. PCF TREU	1.855e-05	3.524e-006 to 3.358e-005	Yes	**	0.0029
-DOX/-cisAconitate 48h vs. TcoSM 24h -cisA	3.841e-05	2.376e-005 to 5.305e-005	Yes	****	<0.0001
-DOX/-cisAconitate 48h vs. TcoSM 24h +cisA	3.685e-05	2.003e-005 to 5.366e-005	Yes	****	<0.0001
-DOX/-cisAconitate 48h vs. TcoSM 48h -cisA	3.891e-05	2.098e-005 to 5.685e-005	Yes	****	<0.0001
-DOX/-cisAconitate 48h vs. TcoSM 48h +cisA	2.685e-05	7.428e-006 to 4.627e-005	Yes	***	0.0003
-DOX/+cisAconitate 48h vs. +DOX/-cisAconitate 24h	4.838e-05	3.730e-005 to 5.946e-005	Yes	****	<0.0001
-DOX/+cisAconitate 48h vs. +DOX+cisAconitate 24h	3.431e-05	2.318e-005 to 4.544e-005	Yes	****	<0.0001
-DOX/+cisAconitate 48h vs. +DOX/-cisAconitate 48h	3.771e-05	2.748e-005 to 4.795e-005	Yes	****	<0.0001
-DOX/+cisAconitate 48h vs. +DOX+cisAconitate 48h	9.55e-06	-2.815e-007 to 1.938e-005	No	ns	0.0669
-DOX/+cisAconitate 48h vs. BSF TcoSM	5.418e-05	3.802e-005 to 7.034e-005	Yes	****	<0.0001
-DOX/+cisAconitate 48h vs. PCF TREU	3.191e-05	1.726e-005 to 4.656e-005	Yes	****	<0.0001
-DOX/+cisAconitate 48h vs. TcoSM 24h -cisA	5.176e-05	3.750e-005 to 6.603e-005	Yes	****	<0.0001
-DOX/+cisAconitate 48h vs. TcoSM 24h +cisA	5.021e-05	3.372e-005 to 6.669e-005	Yes	****	<0.0001
-DOX/+cisAconitate 48h vs. TcoSM 48h -cisA	5.227e-05	3.465e-005 to 6.989e-005	Yes	****	<0.0001
-DOX/+cisAconitate 48h vs. TcoSM 48h +cisA	4.021e-05	2.107e-005 to 5.934e-005	Yes	****	<0.0001
+DOX/-cisAconitate 24h vs. +DOX+cisAconitate 24h	-1.407e-05	-2.603e-005 to -2.104e-006	Yes	**	0.0064
+DOX/-cisAconitate 24h vs. +DOX/-cisAconitate 48h	-1.067e-05	-2.180e-005 to 4.681e-007	No	ns	0.0764
+DOX/-cisAconitate 24h vs. +DOX+cisAconitate 48h	-3.883e-05	-4.959e-005 to -2.806e-005	Yes	****	<0.0001
+DOX/-cisAconitate 24h vs. BSF TcoSM	5.801e-06	-1.095e-005 to 2.255e-005	No	ns	0.9967
+DOX/-cisAconitate 24h vs. PCF TREU	-1.647e-05	-3.176e-005 to -1.174e-006	Yes	*	0.0215
+DOX/-cisAconitate 24h vs. TcoSM 24h -cisA	3.387e-06	-1.154e-005 to 1.831e-005	No	ns	>0.9999
+DOX/-cisAconitate 24h vs. TcoSM 24h +cisA	1.828e-06	-1.523e-005 to 1.889e-005	No	ns	>0.9999
+DOX/-cisAconitate 24h vs. TcoSM 48h -cisA	3.892e-06	-1.427e-005 to 2.205e-005	No	ns	>0.9999
+DOX/-cisAconitate 24h vs. TcoSM 48h +cisA	-8.172e-06	-2.780e-005 to 1.146e-005	No	ns	0.9817
+DOX+cisAconitate 24h vs. +DOX/-cisAconitate 48h	3.399e-06	-7.787e-006 to 1.459e-005	No	ns	0.9991
+DOX+cisAconitate 24h vs. +DOX+cisAconitate 48h	-2.476e-05	-3.558e-005 to -1.395e-005	Yes	****	<0.0001
+DOX+cisAconitate 24h vs. BSF TcoSM	1.987e-05	3.085e-006 to 3.665e-005	Yes	**	0.0057
+DOX+cisAconitate 24h vs. PCF TREU	-2.403e-06	-1.773e-005 to 1.293e-005	No	ns	>0.9999
+DOX+cisAconitate 24h vs. TcoSM 24h -cisA	1.745e-05	2.491e-006 to 3.241e-005	Yes	**	0.0072
+DOX+cisAconitate 24h vs. TcoSM 24h +cisA	1.589e-05	-1.198e-006 to 3.298e-005	No	ns	0.0997
+DOX+cisAconitate 24h vs. TcoSM 48h -cisA	1.796e-05	-2.344e-007 to 3.615e-005	No	ns	0.0571
+DOX+cisAconitate 24h vs. TcoSM 48h +cisA	5.893e-06	-1.376e-005 to 2.555e-005	No	ns	0.9992
+DOX/-cisAconitate 48h vs. +DOX+cisAconitate 48h	-2.816e-05	-3.806e-005 to -1.827e-005	Yes	****	<0.0001
+DOX/-cisAconitate 48h vs. BSF TcoSM	1.647e-05	2.652e-007 to 3.267e-005	Yes	*	0.0421
+DOX/-cisAconitate 48h vs. PCF TREU	-5.802e-06	-2.050e-005 to 8.893e-006	No	ns	0.9886
+DOX/-cisAconitate 48h vs. TcoSM 24h -cisA	1.405e-05	-2.552e-007 to 2.836e-005	No	ns	0.0601
+DOX/-cisAconitate 48h vs. TcoSM 24h +cisA	1.249e-05	-4.028e-006 to 2.902e-005	No	ns	0.3785
+DOX/-cisAconitate 48h vs. TcoSM 48h -cisA	1.456e-05	-3.100e-006 to 3.222e-005	No	ns	0.2399
+DOX/-cisAconitate 48h vs. TcoSM 48h +cisA	2.494e-06	-1.667e-005 to 2.166e-005	No	ns	>0.9999
+DOX+cisAconitate 48h vs. BSF TcoSM	4.463e-05	2.868e-005 to 6.058e-005	Yes	****	<0.0001
+DOX+cisAconitate 48h vs. PCF TREU	2.236e-05	7.943e-006 to 3.678e-005	Yes	****	<0.0001
+DOX+cisAconitate 48h vs. TcoSM 24h -cisA	4.221e-05	2.819e-005 to 5.624e-005	Yes	****	<0.0001
+DOX+cisAconitate 48h vs. TcoSM 24h +cisA	4.066e-05	2.438e-005 to 5.693e-005	Yes	****	<0.0001
+DOX+cisAconitate 48h vs. TcoSM 48h -cisA	4.272e-05	2.529e-005 to 6.015e-005	Yes	****	<0.0001
+DOX+cisAconitate 48h vs. TcoSM 48h +cisA	3.066e-05	1.170e-005 to 4.961e-005	Yes	****	<0.0001
BSF TcoSM vs. PCF TREU	-2.227e-05	-4.157e-005 to -2.971e-006	Yes	**	0.0084
BSF TcoSM vs. TcoSM 24h -cisA	-2.415e-06	-2.142e-005 to 1.659e-005	No	ns	>0.9999
BSF TcoSM vs. TcoSM 24h +cisA	-3.973e-06	-2.470e-005 to 1.675e-005	No	ns	>0.9999
BSF TcoSM vs. TcoSM 48h -cisA	-1.91e-06	-2.355e-005 to 1.973e-005	No	ns	>0.9999
BSF TcoSM vs. TcoSM 48h +cisA	-1.397e-05	-3.686e-005 to 8.913e-006	No	ns	0.732
PCF TREU vs. TcoSM 24h -cisA	1.985e-05	2.116e-006 to 3.759e-005	Yes	*	0.013
PCF TREU vs. TcoSM 24h +cisA	1.83e-05	-1.272e-006 to 3.786e-005	No	ns	0.0951
PCF TREU vs. TcoSM 48h -cisA	2.036e-05	-1.767e-007 to 4.090e-005	No	ns	0.0547
PCF TREU vs. TcoSM 48h +cisA	8.296e-06	-1.355e-005 to 3.014e-005	No	ns	0.992
TcoSM 24h -cisA vs. TcoSM 24h +cisA	-1.559e-06	-2.084e-005 to 1.772e-005	No	ns	>0.9999
TcoSM 24h -cisA vs. TcoSM 48h -cisA	5.049e-07	-1.976e-005 to 2.077e-005	No	ns	>0.9999
TcoSM 24h -cisA vs. TcoSM 48h +cisA	-1.156e-05	-3.314e-005 to 1.003e-005	No	ns	0.8749
TcoSM 24h +cisA vs. TcoSM 48h -cisA	2.064e-06	-1.982e-005 to 2.394e-005	No	ns	>0.9999
TcoSM 24h +cisA vs. TcoSM 48h +cisA	-1e-05	-3.311e-005 to 1.311e-005	No	ns	0.9746
TcoSM 48h -cisA vs. TcoSM 48h +cisA	-1.206e-05	-3.600e-005 to 1.188e-005	No	ns	0.9171
Test details	Mean 1	Mean 2	Mean Diff.	SE of diff.	n1	n2	q	DF
-DOX/-cisAconitate 24h vs. -DOX/+cisAconitate 24h	2.082e-05	3.461e-05	-1.38e-05	3.436e-06	58	76	5.677	707
-DOX/-cisAconitate 24h vs. -DOX/-cisAconitate 48h	2.082e-05	5.455e-05	-3.373e-05	3.5e-06	58	70	13.63	707
-DOX/-cisAconitate 24h vs. -DOX/+cisAconitate 48h	2.082e-05	6.791e-05	-4.709e-05	3.357e-06	58	85	19.84	707
-DOX/-cisAconitate 24h vs. +DOX/-cisAconitate 24h	2.082e-05	1.953e-05	1.29e-06	3.6e-06	58	62	0.5067	707
-DOX/-cisAconitate 24h vs. +DOX+cisAconitate 24h	2.082e-05	3.359e-05	-1.278e-05	3.615e-06	58	61	4.998	707
-DOX/-cisAconitate 24h vs. +DOX/-cisAconitate 48h	2.082e-05	3.019e-05	-9.376e-06	3.373e-06	58	83	3.931	707
-DOX/-cisAconitate 24h vs. +DOX+cisAconitate 48h	2.082e-05	5.836e-05	-3.754e-05	3.265e-06	58	98	16.26	707
-DOX/-cisAconitate 24h vs. BSF TcoSM	2.082e-05	1.373e-05	7.091e-06	5.019e-06	58	21	1.998	707
-DOX/-cisAconitate 24h vs. PCF TREU	2.082e-05	3.6e-05	-1.518e-05	4.592e-06	58	27	4.675	707
-DOX/-cisAconitate 24h vs. TcoSM 24h -cisA	2.082e-05	1.614e-05	4.677e-06	4.482e-06	58	29	1.476	707
-DOX/-cisAconitate 24h vs. TcoSM 24h +cisA	2.082e-05	1.77e-05	3.118e-06	5.111e-06	58	20	0.8628	707
-DOX/-cisAconitate 24h vs. TcoSM 48h -cisA	2.082e-05	1.564e-05	5.182e-06	5.436e-06	58	17	1.348	707
-DOX/-cisAconitate 24h vs. TcoSM 48h +cisA	2.082e-05	2.77e-05	-6.882e-06	5.869e-06	58	14	1.658	707
-DOX/+cisAconitate 24h vs. -DOX/-cisAconitate 48h	3.461e-05	5.455e-05	-1.993e-05	3.265e-06	76	70	8.634	707
-DOX/+cisAconitate 24h vs. -DOX/+cisAconitate 48h	3.461e-05	6.791e-05	-3.329e-05	3.111e-06	76	85	15.13	707
-DOX/+cisAconitate 24h vs. +DOX/-cisAconitate 24h	3.461e-05	1.953e-05	1.509e-05	3.373e-06	76	62	6.325	707
-DOX/+cisAconitate 24h vs. +DOX+cisAconitate 24h	3.461e-05	3.359e-05	1.02e-06	3.388e-06	76	61	0.4256	707
-DOX/+cisAconitate 24h vs. +DOX/-cisAconitate 48h	3.461e-05	3.019e-05	4.419e-06	3.129e-06	76	83	1.997	707
-DOX/+cisAconitate 24h vs. +DOX+cisAconitate 48h	3.461e-05	5.836e-05	-2.374e-05	3.012e-06	76	98	11.15	707
-DOX/+cisAconitate 24h vs. BSF TcoSM	3.461e-05	1.373e-05	2.089e-05	4.859e-06	76	21	6.079	707
-DOX/+cisAconitate 24h vs. PCF TREU	3.461e-05	3.6e-05	-1.383e-06	4.416e-06	76	27	0.443	707
-DOX/+cisAconitate 24h vs. TcoSM 24h -cisA	3.461e-05	1.614e-05	1.847e-05	4.302e-06	76	29	6.073	707
-DOX/+cisAconitate 24h vs. TcoSM 24h +cisA	3.461e-05	1.77e-05	1.691e-05	4.953e-06	76	20	4.829	707
-DOX/+cisAconitate 24h vs. TcoSM 48h -cisA	3.461e-05	1.564e-05	1.898e-05	5.288e-06	76	17	5.075	707
-DOX/+cisAconitate 24h vs. TcoSM 48h +cisA	3.461e-05	2.77e-05	6.913e-06	5.732e-06	76	14	1.706	707
-DOX/-cisAconitate 48h vs. -DOX/+cisAconitate 48h	5.455e-05	6.791e-05	-1.336e-05	3.181e-06	70	85	5.939	707
-DOX/-cisAconitate 48h vs. +DOX/-cisAconitate 24h	5.455e-05	1.953e-05	3.502e-05	3.437e-06	70	62	14.41	707
-DOX/-cisAconitate 48h vs. +DOX+cisAconitate 24h	5.455e-05	3.359e-05	2.095e-05	3.452e-06	70	61	8.584	707
-DOX/-cisAconitate 48h vs. +DOX/-cisAconitate 48h	5.455e-05	3.019e-05	2.435e-05	3.198e-06	70	83	10.77	707
-DOX/-cisAconitate 48h vs. +DOX+cisAconitate 48h	5.455e-05	5.836e-05	-3.809e-06	3.084e-06	70	98	1.746	707
-DOX/-cisAconitate 48h vs. BSF TcoSM	5.455e-05	1.373e-05	4.082e-05	4.904e-06	70	21	11.77	707
-DOX/-cisAconitate 48h vs. PCF TREU	5.455e-05	3.6e-05	1.855e-05	4.465e-06	70	27	5.876	707
-DOX/-cisAconitate 48h vs. TcoSM 24h -cisA	5.455e-05	1.614e-05	3.841e-05	4.352e-06	70	29	12.48	707
-DOX/-cisAconitate 48h vs. TcoSM 24h +cisA	5.455e-05	1.77e-05	3.685e-05	4.997e-06	70	20	10.43	707
-DOX/-cisAconitate 48h vs. TcoSM 48h -cisA	5.455e-05	1.564e-05	3.891e-05	5.329e-06	70	17	10.33	707
-DOX/-cisAconitate 48h vs. TcoSM 48h +cisA	5.455e-05	2.77e-05	2.685e-05	5.77e-06	70	14	6.58	707
-DOX/+cisAconitate 48h vs. +DOX/-cisAconitate 24h	6.791e-05	1.953e-05	4.838e-05	3.292e-06	85	62	20.78	707
-DOX/+cisAconitate 48h vs. +DOX+cisAconitate 24h	6.791e-05	3.359e-05	3.431e-05	3.307e-06	85	61	14.67	707
-DOX/+cisAconitate 48h vs. +DOX/-cisAconitate 48h	6.791e-05	3.019e-05	3.771e-05	3.041e-06	85	83	17.54	707
-DOX/+cisAconitate 48h vs. +DOX+cisAconitate 48h	6.791e-05	5.836e-05	9.55e-06	2.921e-06	85	98	4.623	707
-DOX/+cisAconitate 48h vs. BSF TcoSM	6.791e-05	1.373e-05	5.418e-05	4.803e-06	85	21	15.95	707
-DOX/+cisAconitate 48h vs. PCF TREU	6.791e-05	3.6e-05	3.191e-05	4.354e-06	85	27	10.36	707
-DOX/+cisAconitate 48h vs. TcoSM 24h -cisA	6.791e-05	1.614e-05	5.176e-05	4.238e-06	85	29	17.27	707
-DOX/+cisAconitate 48h vs. TcoSM 24h +cisA	6.791e-05	1.77e-05	5.021e-05	4.898e-06	85	20	14.5	707
-DOX/+cisAconitate 48h vs. TcoSM 48h -cisA	6.791e-05	1.564e-05	5.227e-05	5.236e-06	85	17	14.12	707
-DOX/+cisAconitate 48h vs. TcoSM 48h +cisA	6.791e-05	2.77e-05	4.021e-05	5.685e-06	85	14	10	707
+DOX/-cisAconitate 24h vs. +DOX+cisAconitate 24h	1.953e-05	3.359e-05	-1.407e-05	3.554e-06	62	61	5.596	707
+DOX/-cisAconitate 24h vs. +DOX/-cisAconitate 48h	1.953e-05	3.019e-05	-1.067e-05	3.308e-06	62	83	4.559	707
+DOX/-cisAconitate 24h vs. +DOX+cisAconitate 48h	1.953e-05	5.836e-05	-3.883e-05	3.198e-06	62	98	17.17	707
+DOX/-cisAconitate 24h vs. BSF TcoSM	1.953e-05	1.373e-05	5.801e-06	4.976e-06	62	21	1.649	707
+DOX/-cisAconitate 24h vs. PCF TREU	1.953e-05	3.6e-05	-1.647e-05	4.544e-06	62	27	5.125	707
+DOX/-cisAconitate 24h vs. TcoSM 24h -cisA	1.953e-05	1.614e-05	3.387e-06	4.434e-06	62	29	1.08	707
+DOX/-cisAconitate 24h vs. TcoSM 24h +cisA	1.953e-05	1.77e-05	1.828e-06	5.068e-06	62	20	0.5101	707
+DOX/-cisAconitate 24h vs. TcoSM 48h -cisA	1.953e-05	1.564e-05	3.892e-06	5.396e-06	62	17	1.02	707
+DOX/-cisAconitate 24h vs. TcoSM 48h +cisA	1.953e-05	2.77e-05	-8.172e-06	5.832e-06	62	14	1.982	707
+DOX+cisAconitate 24h vs. +DOX/-cisAconitate 48h	3.359e-05	3.019e-05	3.399e-06	3.324e-06	61	83	1.446	707
+DOX+cisAconitate 24h vs. +DOX+cisAconitate 48h	3.359e-05	5.836e-05	-2.476e-05	3.214e-06	61	98	10.9	707
+DOX+cisAconitate 24h vs. BSF TcoSM	3.359e-05	1.373e-05	1.987e-05	4.987e-06	61	21	5.634	707
+DOX+cisAconitate 24h vs. PCF TREU	3.359e-05	3.6e-05	-2.403e-06	4.556e-06	61	27	0.7459	707
+DOX+cisAconitate 24h vs. TcoSM 24h -cisA	3.359e-05	1.614e-05	1.745e-05	4.446e-06	61	29	5.552	707
+DOX+cisAconitate 24h vs. TcoSM 24h +cisA	3.359e-05	1.77e-05	1.589e-05	5.078e-06	61	20	4.426	707
+DOX+cisAconitate 24h vs. TcoSM 48h -cisA	3.359e-05	1.564e-05	1.796e-05	5.405e-06	61	17	4.698	707
+DOX+cisAconitate 24h vs. TcoSM 48h +cisA	3.359e-05	2.77e-05	5.893e-06	5.841e-06	61	14	1.427	707
+DOX/-cisAconitate 48h vs. +DOX+cisAconitate 48h	3.019e-05	5.836e-05	-2.816e-05	2.94e-06	83	98	13.55	707
+DOX/-cisAconitate 48h vs. BSF TcoSM	3.019e-05	1.373e-05	1.647e-05	4.814e-06	83	21	4.837	707
+DOX/-cisAconitate 48h vs. PCF TREU	3.019e-05	3.6e-05	-5.802e-06	4.367e-06	83	27	1.879	707
+DOX/-cisAconitate 48h vs. TcoSM 24h -cisA	3.019e-05	1.614e-05	1.405e-05	4.251e-06	83	29	4.675	707
+DOX/-cisAconitate 48h vs. TcoSM 24h +cisA	3.019e-05	1.77e-05	1.249e-05	4.909e-06	83	20	3.599	707
+DOX/-cisAconitate 48h vs. TcoSM 48h -cisA	3.019e-05	1.564e-05	1.456e-05	5.247e-06	83	17	3.924	707
+DOX/-cisAconitate 48h vs. TcoSM 48h +cisA	3.019e-05	2.77e-05	2.494e-06	5.694e-06	83	14	0.6194	707
+DOX+cisAconitate 48h vs. BSF TcoSM	5.836e-05	1.373e-05	4.463e-05	4.739e-06	98	21	13.32	707
+DOX+cisAconitate 48h vs. PCF TREU	5.836e-05	3.6e-05	2.236e-05	4.284e-06	98	27	7.382	707
+DOX+cisAconitate 48h vs. TcoSM 24h -cisA	5.836e-05	1.614e-05	4.221e-05	4.166e-06	98	29	14.33	707
+DOX+cisAconitate 48h vs. TcoSM 24h +cisA	5.836e-05	1.77e-05	4.066e-05	4.836e-06	98	20	11.89	707
+DOX+cisAconitate 48h vs. TcoSM 48h -cisA	5.836e-05	1.564e-05	4.272e-05	5.178e-06	98	17	11.67	707
+DOX+cisAconitate 48h vs. TcoSM 48h +cisA	5.836e-05	2.77e-05	3.066e-05	5.631e-06	98	14	7.699	707
BSF TcoSM vs. PCF TREU	1.373e-05	3.6e-05	-2.227e-05	5.734e-06	21	27	5.492	707
BSF TcoSM vs. TcoSM 24h -cisA	1.373e-05	1.614e-05	-2.415e-06	5.647e-06	21	29	0.6047	707
BSF TcoSM vs. TcoSM 24h +cisA	1.373e-05	1.77e-05	-3.973e-06	6.158e-06	21	20	0.9125	707
BSF TcoSM vs. TcoSM 48h -cisA	1.373e-05	1.564e-05	-1.91e-06	6.43e-06	21	17	0.42	707
BSF TcoSM vs. TcoSM 48h +cisA	1.373e-05	2.77e-05	-1.397e-05	6.8e-06	21	14	2.906	707
PCF TREU vs. TcoSM 24h -cisA	3.6e-05	1.614e-05	1.985e-05	5.271e-06	27	29	5.327	707
PCF TREU vs. TcoSM 24h +cisA	3.6e-05	1.77e-05	1.83e-05	5.815e-06	27	20	4.45	707
PCF TREU vs. TcoSM 48h -cisA	3.6e-05	1.564e-05	2.036e-05	6.102e-06	27	17	4.719	707
PCF TREU vs. TcoSM 48h +cisA	3.6e-05	2.77e-05	8.296e-06	6.491e-06	27	14	1.808	707
TcoSM 24h -cisA vs. TcoSM 24h +cisA	1.614e-05	1.77e-05	-1.559e-06	5.729e-06	29	20	0.3848	707
TcoSM 24h -cisA vs. TcoSM 48h -cisA	1.614e-05	1.564e-05	5.049e-07	6.02e-06	29	17	0.1186	707
TcoSM 24h -cisA vs. TcoSM 48h +cisA	1.614e-05	2.77e-05	-1.156e-05	6.414e-06	29	14	2.549	707
TcoSM 24h +cisA vs. TcoSM 48h -cisA	1.77e-05	1.564e-05	2.064e-06	6.502e-06	20	17	0.4488	707
TcoSM 24h +cisA vs. TcoSM 48h +cisA	1.77e-05	2.77e-05	-1e-05	6.868e-06	20	14	2.059	707
TcoSM 48h -cisA vs. TcoSM 48h +cisA	1.564e-05	2.77e-05	-1.206e-05	7.113e-06	17	14	2.398	707
