# Supplementary material for: A conserved trypanosomatid differentiation regulator controls substrate attachment and morphological development in Trypanosoma congolense
Source: PLoS Pathog. 2024 Feb 26;20(2):e1011889. doi: 10.1371/journal.ppat.1011889 (PMC10919850; doi:10.1371/journal.ppat.1011889)
Supplement: S1 Data — Individual sheets provide values for distinct RNAi clones (clone 3.3; clone 4.5) and include expression values for all genes, or where the logFC change is >1 or <-1 (upregulated genes or downregulated genes). Sheets with transcripts upregulated in both clones, or down regulated in both clones are included, along with transcripts that show opposing direction of regulation in the respective clones. Transcripts that are upregulated or downregulated and have prediction for addition of a GPI anchor (potentially indicating surface expressed proteins) are also shown in separate sheets. (XLSX) [file ppat.1011889.s006.xlsx]

## Sheet: TcReg3
FeatureID	Description	PreviousSysID	log2FoldChange	padj	FILTER	TcReg4 log2FoldChange	TcReg4 padj
TcIL3000.A.H_000005500	hypothetical protein, conserved	TcIL3000_0_60830	0.636885	3.12879e-11	TRUE	0.644575	2.72626e-15
TcIL3000.A.H_000005600	hypothetical protein, conserved	TcIL3000_0_60840	0.91988	9.77972e-27	TRUE	0.734853	8.42135e-17
TcIL3000.A.H_000005700	hypothetical protein, conserved	TcIL3000_0_60850	0.937141	8.99119e-28	TRUE	0.819676	1.22143e-18
TcIL3000.A.H_000006000	expression site-associated gene 2 (ESAG2) protein, putative	TcIL3000_0_41190	0.576546	4.2871e-23	TRUE	0.352195	7.28822e-08
TcIL3000.A.H_000006600	E2-like ubiquitin-conjugation enzyme	TcIL3000_0_03190	0.44739	1.72804e-11	TRUE	0.229946	0.00612014
TcIL3000.A.H_000006700	expression site- associated gene (ESAG) protein, putative	TcIL3000_0_09680	0.47357	1.6243e-07	TRUE	0.44822	1.75188e-06
TcIL3000.A.H_000007000	trans-sialidase	TcIL3000_0_01140	0.283595	1.37127e-07	TRUE	0.129369	0.0118035
TcIL3000.A.H_000007200	trans-sialidase	TcIL3000_0_42170	0.270403	1.60857e-07	TRUE	0.141611	0.00350902
TcIL3000.A.H_000007400	trans-sialidase	TcIL3000_0_42170	0.265145	1.90117e-05	TRUE	0.11935	0.0438299
TcIL3000.A.H_000007600	trans-sialidase	TcIL3000_0_12970	0.210625	0.00488293	TRUE	0.208479	0.000500466
TcIL3000.A.H_000007900	Invariant surface glycoprotein, putative	TcIL3000_0_42200	-0.342141	4.26813e-11	TRUE	-0.149904	0.00490335
TcIL3000.A.H_000008000	Invariant surface glycoprotein, putative	TcIL3000_0_42210	-0.291644	5.14391e-07	TRUE	-0.154274	0.00496711
TcIL3000.A.H_000008400	hypothetical protein, conserved	TcIL3000_0_01960	0.183062	0.00117674	TRUE	0.327426	1.62041e-09
TcIL3000.A.H_000008500	variant surface glycoprotein (VSG, atypical), putative	TcIL3000_0_21170	1.8455	7.20581e-26	TRUE	1.66404	1.01803e-17
TcIL3000.A.H_000008600	variant surface glycoprotein (VSG, atypical), putative	TcIL3000_0_21170	1.83132	1.35905e-17	TRUE	2.194	9.88867e-21
TcIL3000.A.H_000008700	variant surface glycoprotein (VSG, atypical), putative	TcIL3000_0_53690a	2.76541	1.50043e-93	TRUE	2.98006	5.82435e-107
TcIL3000.A.H_000008800	variant surface glycoprotein (VSG, atypical), putative	TcIL3000_0_56130	1.73849	3.44299e-08	TRUE	1.55197	2.62005e-06
TcIL3000.A.H_000009000	Trypanosomal VSG domain containing protein, putative	TcIL3000_0_50090	2.91391	2.65586e-202	TRUE	2.88948	3.84041e-216
TcIL3000.A.H_000009100	variant surface glycoprotein (VSG, atypical), putative	TcIL3000_0_38360	2.55677	3.5535e-31	TRUE	2.43277	1.21175e-26
TcIL3000.A.H_000009200	expression site-associated gene 2 (ESAG2) protein, putative	NA	1.74859	0.00035505	TRUE	2.15184	0.000182646
TcIL3000.A.H_000009300	expression site-associated gene (ESAG) protein, putative	TcIL3000_0_60160	0.421534	5.48424e-17	TRUE	0.196265	0.000137899
TcIL3000.A.H_000009400	Trypanosomal VSG domain containing protein, putative	TcIL3000_0_60170	0.25969	2.47938e-07	TRUE	0.498232	1.87074e-07
TcIL3000.A.H_000009600	expression site-associated gene (ESAG) protein, putative	TcIL3000_0_50580	2.89029	7.3026e-11	TRUE	2.37885	3.45059e-07
TcIL3000.A.H_000009700	hypothetical protein, conserved	TcIL3000_0_16330	1.83543	3.5033e-12	TRUE	1.38724	8.64392e-09
TcIL3000.A.H_000009800	variant surface glycoprotein (VSG, atypical), putative	TcIL3000_0_56120	2.24861	1.82485e-29	TRUE	2.54517	9.18399e-31
TcIL3000.A.H_000009900	variant surface glycoprotein (VSG, atypical), putative	TcIL3000_0_56130	2.11986	1.47837e-14	TRUE	1.99481	3.78462e-12
TcIL3000.A.H_000010000	Trypanosomal VSG domain containing protein, putative	TcIL3000_0_56140	3.22594	9.01656e-190	TRUE	2.96029	7.32233e-193
TcIL3000.A.H_000010100	expression site-associated gene (ESAG) protein, putative	TcIL3000_0_56150	3.46786	0	TRUE	3.48662	0
TcIL3000.A.H_000010200	expression site-associated gene (ESAG) protein, putative	TcIL3000_0_56160	3.17038	1.98156e-104	TRUE	2.69234	8.42584e-103
TcIL3000.A.H_000010300	hypothetical protein, conserved	TcIL3000_0_56180	3.63108	3.68406e-237	TRUE	3.23426	4.93957e-201
TcIL3000.A.H_000010400	Trypanosomal VSG domain containing protein, putative	TcIL3000_0_56240	3.94363	0	TRUE	3.52732	0
TcIL3000.A.H_000010500	Trypanosomal VSG domain containing protein, putative	TcIL3000_0_56250	3.48691	0	TRUE	3.32293	0
TcIL3000.A.H_000010600	Trypanosomal VSG domain containing protein, putative	TcIL3000_0_56270	3.54206	0	TRUE	3.54409	0
TcIL3000.A.H_000010700	hypothetical protein, conserved	TcIL3000_0_56280	2.46401	5.51265e-31	TRUE	2.33798	3.5355e-26
TcIL3000.A.H_000010800	Invariant surface glycoprotein, putative	TcIL3000_0_19610	2.89463	2.25134e-32	TRUE	2.342	2.51025e-23
TcIL3000.A.H_000010900	hypothetical protein, conserved	NA	1.87511	0.000492603	TRUE	2.16825	1.2744e-07
TcIL3000.A.H_000011100	hypothetical protein, conserved	TcIL3000_0_55740	1.94299	2.30575e-66	TRUE	1.81216	1.79688e-62
TcIL3000.A.H_000011500	hypothetical protein	TcIL3000_0_55750	0.459879	5.9221e-06	TRUE	0.279336	0.0070723
TcIL3000.A.H_000011600	hypothetical protein, conserved	TcIL3000_0_47660	1.97155	3.24147e-142	TRUE	1.67845	2.12735e-96
TcIL3000.A.H_000011800	hypothetical protein, conserved	TcIL3000_0_54800	0.306432	0.0163618	TRUE	0.266383	0.0165051
TcIL3000.A.H_000012200	prefoldin subunit, putative	TcIL3000_5_280	-0.384526	3.99127e-15	TRUE	-0.542911	1.41265e-23
TcIL3000.A.H_000013300	NADH-ubiquinone oxidoreductase, mitochondrial, putative	TcIL3000_5_70	-0.320541	1.31664e-06	TRUE	-0.280593	1.36743e-05
TcIL3000.A.H_000013400	invariant surface glycoprotein, putative	TcIL3000_5_50	0.406624	3.14671e-10	TRUE	0.21024	0.00282065
TcIL3000.A.H_000013800	trans-sialidase, putative	TcIL3000_0_25120	1.28182	0.00783385	TRUE	0.944491	0.0105775
TcIL3000.A.H_000014300	75 kDa invariant surface glycoprotein	TcIL3000_0_15280	-0.169615	0.00704172	TRUE	-0.330877	1.54331e-08
TcIL3000.A.H_000014500	Invariant surface glycoprotein, putative	TcIL3000_0_45520	0.262197	2.44905e-09	TRUE	0.33315	8.019e-15
TcIL3000.A.H_000014900	dipeptidyl-peptidase 8-like serine peptidase	NA	0.355416	2.2713e-10	TRUE	0.147511	0.00359763
TcIL3000.A.H_000016100	hypothetical protein, conserved	TcIL3000_10_6110	0.167105	0.00131399	TRUE	0.2818	1.74286e-08
TcIL3000.A.H_000016800	Type IIB DNA topoisomerase, putative	TcIL3000_10_6190	0.256792	0.00521043	TRUE	0.312805	0.000124778
TcIL3000.A.H_000017100	hypothetical protein, conserved	TcIL3000_10_6220	0.330187	1.92405e-05	TRUE	0.37054	2.13674e-06
TcIL3000.A.H_000017300	pre-mRNA splicing factor ATP-dependent RNA helicase, putative	TcIL3000_10_6260	-0.116859	0.0278724	TRUE	-0.157069	0.000984437
TcIL3000.A.H_000017400	Phytochelatin synthase, putative	TcIL3000_10_6280	0.253476	5.67762e-05	TRUE	0.343911	2.13479e-09
TcIL3000.A.H_000017700	hypothetical protein, conserved	TcIL3000_10_6300	-0.309536	0.000677439	TRUE	-0.288184	0.00119384
TcIL3000.A.H_000018700	succinyl-CoA ligase [GDP-forming] beta-chain, putative	TcIL3000_10_6380	-0.140398	0.00290267	TRUE	-0.115871	0.00587905
TcIL3000.A.H_000018800	bromodomain factor 2 protein, putative	TcIL3000_10_6390	0.543055	5.74562e-28	TRUE	0.191312	0.000709968
TcIL3000.A.H_000019300	hypothetical protein, conserved	TcIL3000_10_6440	-0.254231	0.000728155	TRUE	-0.498595	1.07853e-10
TcIL3000.A.H_000019500	fibrillarin	TcIL3000_10_6460	-0.489682	6.07165e-22	TRUE	-0.506687	3.50401e-25
TcIL3000.A.H_000020400	dihydrolipoamide acetyltransferase E2 subunit, putative	TcIL3000_10_6510	-0.445091	1.68655e-43	TRUE	-0.130264	0.00087564
TcIL3000.A.H_000020600	hypothetical protein, conserved	TcIL3000_10_6530	-0.176513	0.00871618	TRUE	-0.280671	1.25734e-05
TcIL3000.A.H_000020700	VRR-NUC domain containing protein, putative	TcIL3000_10_6540	-0.130781	0.0282064	TRUE	-0.393635	8.57168e-17
TcIL3000.A.H_000020900	chromatin binding protein, putative	TcIL3000_0_12830	0.251136	0.00938009	TRUE	-0.251483	0.0223836
TcIL3000.A.H_000021100	hypothetical protein	TcIL3000_0_12820	0.377014	2.53264e-08	TRUE	0.164579	0.0434306
TcIL3000.A.H_000021400:rRNA	unspecified product	NA	0.700537	8.53105e-21	TRUE	0.656533	2.5358e-19
TcIL3000.A.H_000021900	variant surface glycoprotein (VSG, atypical), putative	TcIL3000_0_15000	1.3616	0.0465469	TRUE	1.89709	0.00242514
TcIL3000.A.H_000023000	Trypanosomal VSG domain containing protein, putative	TcIL3000_0_50780	1.05283	0.000182869	TRUE	1.08767	0.000154335
TcIL3000.A.H_000023200	Trypanosomal VSG domain containing protein, putative	TcIL3000_0_34600	2.72027	3.44138e-25	TRUE	2.39048	1.11775e-26
TcIL3000.A.H_000023400	hypothetical protein, conserved	TcIL3000_0_53060	2.7277	0.0218371	TRUE	2.27414	2.01912e-06
TcIL3000.A.H_000023600	retrotransposon hot spot (RHS) protein, putative	TcIL3000_0_31490	-0.194674	0.0472581	TRUE	-0.543716	4.50746e-08
TcIL3000.A.H_000023800	hypothetical protein	NA	-1.78713	5.59681e-30	TRUE	-2.02515	1.33297e-28
TcIL3000.A.H_000023900	Trypanosome variant surface glycoprotein (A-type), putative	TcIL3000_0_51200	-1.73395	1.44929e-36	TRUE	-1.73783	8.34255e-31
TcIL3000.A.H_000024000	Trypanosomal VSG domain containing protein, putative	TcIL3000_0_51210	-2.10052	2.29669e-270	TRUE	-1.88525	1.77354e-282
TcIL3000.A.H_000025000	Trypanosomal VSG domain containing protein, putative	TcIL3000_0_31120	2.24159	4.36719e-09	TRUE	1.8283	1.33991e-08
TcIL3000.A.H_000026000	expression site-associated gene 2 (ESAG2) protein, putative	TcIL3000_0_05190	2.89108	5.6016e-13	TRUE	3.62036	2.88186e-16
TcIL3000.A.H_000026200	Endonuclease-reverse transcriptase, putative	TcIL3000_0_17230	2.77282	1.85386e-18	TRUE	2.77301	3.42394e-20
TcIL3000.A.H_000026300	Invariant surface glycoprotein, putative	TcIL3000_0_17210	2.07285	0	TRUE	1.62256	0
TcIL3000.A.H_000026400	procyclin-associated gene 2-like protein, putative	TcIL3000_0_20000	1.7245	1.17383e-126	TRUE	2.42661	4.41192e-223
TcIL3000.A.H_000026500	Trypanosome variant surface glycoprotein (A-type), putative	TcIL3000_0_19990	1.69728	8.84751e-142	TRUE	2.90692	1.22269e-291
TcIL3000.A.H_000026700	expression site-associated gene 2 (ESAG2) protein, putative	NA	2.58933	4.80764e-22	TRUE	2.66037	1.13429e-18
TcIL3000.A.H_000026800	Trypanosomal VSG domain containing protein, putative	TcIL3000_0_07750	3.48425	0	TRUE	3.34386	0
TcIL3000.A.H_000026900	hypothetical protein, conserved	NA	2.44357	2.15327e-13	TRUE	2.8171	0.00236093
TcIL3000.A.H_000027000	variant surface glycoprotein (VSG, atypical), putative	TcIL3000_0_26830	2.91311	2.84544e-71	TRUE	3.13704	1.97864e-83
TcIL3000.A.H_000027100	hypothetical protein, conserved	NA	2.41516	2.52543e-06	TRUE	2.54213	1.88408e-06
TcIL3000.A.H_000027200	Trypanosomal VSG domain containing protein, putative	TcIL3000_0_48900	3.23592	3.06543e-166	TRUE	3.0387	2.88303e-197
TcIL3000.A.H_000027300	Trypanosomal VSG domain containing protein, putative	TcIL3000_0_26310	2.64778	6.51147e-11	TRUE	2.68839	1.50504e-13
TcIL3000.A.H_000027500	Trypanosomal VSG domain containing protein, putative	TcIL3000_0_57330	2.20824	8.4944e-20	TRUE	2.30549	1.27827e-18
TcIL3000.A.H_000027600	expression site-associated gene (ESAG) protein, putative	TcIL3000_0_26350	2.37866	7.79749e-14	TRUE	3.04014	9.3185e-21
TcIL3000.A.H_000027700	variant surface glycoprotein (VSG, atypical), putative	TcIL3000_0_41540	2.749	1.33479e-269	TRUE	3.25701	0
TcIL3000.A.H_000027800	expression site-associated gene (ESAG) protein, putative	TcIL3000_0_60260	2.16337	5.40592e-06	TRUE	1.51048	0.000655568
TcIL3000.A.H_000027900	Trypanosomal VSG domain containing protein, putative	TcIL3000_0_53350	2.48821	1.52668e-45	TRUE	2.68726	2.15731e-57
TcIL3000.A.H_000028000	hypothetical protein, conserved	TcIL3000_0_54400	2.12189	0.0247393	TRUE	1.88616	0.00544708
TcIL3000.A.H_000028600	variant surface glycoprotein (VSG, atypical), putative	TcIL3000_0_40310	1.0968	0.0168639	TRUE	1.78193	0.00017107
TcIL3000.A.H_000028900	expression site-associated gene (ESAG) protein, putative	TcIL3000_0_55510	1.62412	0.00256402	TRUE	1.04515	0.0344203
TcIL3000.A.H_000029000	variant surface glycoprotein (VSG, atypical), putative	TcIL3000_0_48320	0.893555	0.00264826	TRUE	1.08374	0.000103505
TcIL3000.A.H_000029700	Trypanosomal VSG domain containing protein, putative	TcIL3000_5_5250	-0.242599	7.65261e-11	TRUE	-0.35567	1.59966e-17
TcIL3000.A.H_000030500	Trypanosomal VSG domain containing protein, putative	TcIL3000_5_5250	-0.284814	6.06247e-13	TRUE	-0.340044	2.2616e-14
TcIL3000.A.H_000030700	Trypanosomal VSG domain containing protein, putative	TcIL3000_0_41010	-0.227224	7.76608e-09	TRUE	-0.141219	0.00629152
TcIL3000.A.H_000031100	hypothetical protein, conserved	TcIL3000_0_15120	0.541125	3.65003e-06	TRUE	0.487452	3.66875e-05
TcIL3000.A.H_000031500	Invariant surface glycoprotein, putative	TcIL3000_0_19610	0.344839	6.7001e-08	TRUE	0.199326	0.00261586
TcIL3000.A.H_000031700	Trypanosomal VSG domain containing protein, putative	TcIL3000_0_60550	0.804193	1.20116e-08	TRUE	0.528982	1.26844e-05
TcIL3000.A.H_000031900	hypothetical protein, conserved	TcIL3000_0_60610	1.01072	0.00791835	TRUE	0.904494	0.00402537
TcIL3000.A.H_000032300	hypothetical protein, conserved	TcIL3000_0_27040	2.23781	2.71188e-86	TRUE	2.41237	2.39667e-109
TcIL3000.A.H_000032400	hypothetical protein, conserved	TcIL3000_0_50440	0.461209	1.90935e-11	TRUE	0.341118	3.9032e-07
TcIL3000.A.H_000032600	hypothetical protein, conserved	TcIL3000_0_20810	-1.67105	0.0016581	TRUE	-2.06856	0.000510622
TcIL3000.A.H_000032700	Endonuclease-reverse transcriptase, putative	TcIL3000_0_50380	-0.900165	0.00683691	TRUE	-1.62814	1.35967e-07
TcIL3000.A.H_000032800	expression site-associated gene 2 (ESAG2) protein, putative	NA	-1.98481	5.33742e-37	TRUE	-1.98066	1.53179e-40
TcIL3000.A.H_000032900	hypothetical protein, conserved	TcIL3000_0_28080	-1.49308	8.73215e-14	TRUE	-1.89142	7.86277e-18
TcIL3000.A.H_000033000	Trypanosomal VSG domain containing protein, putative	TcIL3000_0_28110	-1.97334	0	TRUE	-1.85979	0
TcIL3000.A.H_000033100	Trypanosomal VSG domain containing protein, putative	NA	-1.82826	2.10203e-36	TRUE	-1.78526	2.18479e-36
TcIL3000.A.H_000033200	hypothetical protein	TcIL3000_0_28150	-1.915	1.13335e-26	TRUE	-1.81151	1.35155e-28
TcIL3000.A.H_000035200	hypothetical protein, conserved	NA	3.15596	5.58911e-37	TRUE	2.30205	9.71789e-24
TcIL3000.A.H_000035300	hypothetical protein	TcIL3000_0_05940	3.68086	0	TRUE	3.64022	0
TcIL3000.A.H_000035400	Endonuclease-reverse transcriptase, putative	TcIL3000_0_05970	2.39021	2.31573e-21	TRUE	3.06249	6.40474e-29
TcIL3000.A.H_000036300	inosine-5prime-monophosphate dehydrogenase	NA	-0.437336	5.3965e-27	TRUE	-0.197938	2.49498e-06
TcIL3000.A.H_000036500	peptidylprolyl isomerase-like protein, putative	TcIL3000_0_03850	-0.347768	4.34815e-15	TRUE	-0.351408	1.39745e-16
TcIL3000.A.H_000037000	mitogen activated protein kinase 4, putative	TcIL3000_0_03800	-0.158007	0.00771612	TRUE	-0.610963	6.13583e-19
TcIL3000.A.H_000037400	procyclin-associated gene 2-like protein, putative	TcIL3000_0_34030	0.851974	3.25407e-53	TRUE	0.630541	2.42861e-30
TcIL3000.A.H_000037600	variant surface glycoprotein (VSG, atypical), putative	TcIL3000_0_22660	2.90415	7.70919e-36	TRUE	2.72787	5.73266e-25
TcIL3000.A.H_000037700	variant surface glycoprotein (VSG, atypical), putative	TcIL3000_0_43940	3.20286	2.17064e-197	TRUE	3.50697	9.81049e-206
TcIL3000.A.H_000037800	variant surface glycoprotein (VSG, atypical), putative	NA	3.00963	5.50193e-07	TRUE	1.31194	0.0389139
TcIL3000.A.H_000037900	Trypanosomal VSG domain containing protein, putative	TcIL3000_0_30080	3.02382	0	TRUE	3.00116	0
TcIL3000.A.H_000038200	expression site-associated gene (ESAG) protein, putative	TcIL3000_0_13140	3.329	7.03055e-274	TRUE	3.68545	0
TcIL3000.A.H_000038300	Trypanosomal VSG domain containing protein, putative	NA	3.68011	4.3884e-263	TRUE	3.83946	0
TcIL3000.A.H_000038400	Trypanosomal VSG domain containing protein, putative	TcIL3000_0_41490	3.58896	5.63689e-292	TRUE	3.55325	2.70199e-268
TcIL3000.A.H_000038500	Trypanosomal VSG domain containing protein, putative	TcIL3000_0_10910	3.29356	7.71583e-68	TRUE	3.48876	2.28023e-66
TcIL3000.A.H_000038600	Trypanosomal VSG domain containing protein, putative	TcIL3000_0_24570	1.86562	0.00171173	TRUE	1.94809	0.000123146
TcIL3000.A.H_000038700	expression site-associated gene (ESAG) protein, putative	TcIL3000_0_43840	3.3723	6.3083e-52	TRUE	3.61885	2.49092e-53
TcIL3000.A.H_000038800	Trypanosomal VSG domain containing protein, putative	NA	1.47071	1.04273e-85	TRUE	1.75038	1.3185e-142
TcIL3000.A.H_000039000	retrotransposon hot spot (RHS) protein, putative	TcIL3000_0_06030	-0.236948	0.00304804	TRUE	-0.428155	3.60838e-07
TcIL3000.A.H_000039300	SecA DEAD-like domain containing protein, putative	TcIL3000_0_36670	0.762196	1.36331e-15	TRUE	0.707124	8.83321e-21
TcIL3000.A.H_000039400	hypothetical protein, conserved	TcIL3000_0_36680	0.782402	2.55056e-27	TRUE	0.752755	1.26192e-24
TcIL3000.A.H_000040000	Trypanosomal VSG domain containing protein, putative	TcIL3000_0_01890	3.32132	6.12316e-269	TRUE	3.38785	0
TcIL3000.A.H_000040100	Trypanosomal VSG domain containing protein, putative	TcIL3000_0_01860	3.40192	1.78925e-132	TRUE	3.11971	4.47702e-132
TcIL3000.A.H_000040200	expression site-associated gene (ESAG) protein, putative	TcIL3000_0_01850	2.24408	2.61296e-21	TRUE	2.62787	3.1557e-25
TcIL3000.A.H_000040300	expression site-associated gene (ESAG) protein, putative	TcIL3000_0_01840	3.07267	1.17237e-44	TRUE	2.84958	9.289e-45
TcIL3000.A.H_000040400	Trypanosomal VSG domain containing protein, putative	TcIL3000_0_04980	3.88616	1.97497e-46	TRUE	3.6562	1.02565e-36
TcIL3000.A.H_000040500	retrotransposon hot spot (RHS) protein, putative	TcIL3000_0_31360	2.07849	7.43869e-57	TRUE	2.16328	2.15102e-55
TcIL3000.A.H_000040600	Invariant surface glycoprotein, putative	TcIL3000_0_56330	2.50865	1.34559e-231	TRUE	2.72854	1.05489e-248
TcIL3000.A.H_000040700	hypothetical protein, conserved	TcIL3000_0_56340	2.20224	2.87039e-98	TRUE	2.48231	2.71489e-108
TcIL3000.A.H_000040900	Protein Associated with Differentiation, putative	TcIL3000_7_5000	1.67875	4.26946e-169	TRUE	2.09331	0
TcIL3000.A.H_000041000	Protein Associated with Differentiation, putative	TcIL3000_7_5000	1.75542	1.13588e-220	TRUE	2.10449	0
TcIL3000.A.H_000041100	Protein Associated with Differentiation, putative	TcIL3000_7_5000	1.74317	2.28041e-167	TRUE	2.0909	0
TcIL3000.A.H_000041800	glycosylphosphatidylinositol-specific phospholipase C	TcIL3000_2_1660	0.119744	0.0120108	TRUE	0.171666	0.000169972
TcIL3000.A.H_000042100	hypothetical protein, conserved	TcIL3000_0_25550	-0.113681	0.0455698	TRUE	-0.153106	0.0100447
TcIL3000.A.H_000042200	hypothetical protein, conserved	TcIL3000_2_1580	-0.319801	7.46794e-08	TRUE	-0.313279	3.46043e-09
TcIL3000.A.H_000043200	hypothetical protein, conserved	TcIL3000_0_23590	1.39283	0.00050512	TRUE	1.60187	2.36333e-08
TcIL3000.A.H_000043400	hypothetical protein, conserved	TcIL3000_0_46180	1.48476	5.3449e-08	TRUE	1.9309	1.15408e-12
TcIL3000.A.H_000043500	Reverse transcriptase (RNA-dependent DNA polymerase), putative	TcIL3000_0_46190	1.41782	6.8398e-12	TRUE	1.9183	2.96536e-16
TcIL3000.A.H_000043600	hypothetical protein	TcIL3000_0_46200	1.31413	3.77537e-05	TRUE	1.93535	2.35799e-08
TcIL3000.A.H_000043700	hypothetical protein, conserved	TcIL3000_0_32390	0.583083	0.000678476	TRUE	0.806438	8.99342e-05
TcIL3000.A.H_000043800	hypothetical protein, conserved	TcIL3000_0_46180	1.38668	9.07628e-24	TRUE	1.31142	3.54201e-20
TcIL3000.A.H_000043900	SLACS reverse transcriptase, putative	TcIL3000_0_43850	0.858677	0.0345353	TRUE	1.6494	1.25444e-05
TcIL3000.A.H_000044100	hypothetical protein	TcIL3000_0_13710	0.976364	0.00172407	TRUE	1.30267	0.000119665
TcIL3000.A.H_000044200	hypothetical protein	TcIL3000_0_32430	1.32783	3.43587e-25	TRUE	1.52731	5.51184e-36
TcIL3000.A.H_000044300	SLACS reverse transcriptase, putative	TcIL3000_0_43850	0.564971	0.00951441	TRUE	0.468887	0.0332253
TcIL3000.A.H_000045000	transcription silencer	TcIL3000_2_50	-0.218633	0.0015077	TRUE	-0.275809	3.28534e-07
TcIL3000.A.H_000046200	serine/threonine-protein kinase, putative	TcIL3000_8_1500	0.202477	0.00839519	TRUE	0.179386	0.0328133
TcIL3000.A.H_000046500	hypothetical protein, conserved	TcIL3000_8_1560	0.437985	0.00340202	TRUE	0.357675	0.0115973
TcIL3000.A.H_000046600	protein phosphatase 2A, regulatory subunit B, putative	TcIL3000_8_1600	0.276999	3.61365e-05	TRUE	0.419621	8.28905e-10
TcIL3000.A.H_000047800	Sec7 domain containing protein, putative	TcIL3000_8_1770	0.234246	4.01203e-05	TRUE	0.114242	0.0367096
TcIL3000.A.H_000048000	pitrilysin-like metalloprotease	TcIL3000_8_1790	-0.247	1.38734e-06	TRUE	-0.251809	1.03074e-07
TcIL3000.A.H_000048300	cytochrome c1, heme protein, mitochondrial, putative	TcIL3000_8_1840	-1.17118	1.53685e-87	TRUE	-0.980657	1.72817e-57
TcIL3000.A.H_000048500	acetylornithine deacetylase, putative	TcIL3000_8_1860	-0.584398	7.5761e-13	TRUE	-0.471401	7.44645e-08
TcIL3000.A.H_000048600	histone-lysine n-methyltransferase	TcIL3000_8_1870	-0.242735	9.07447e-06	TRUE	-0.212779	0.000378827
TcIL3000.A.H_000048800	endosomal integral membrane protein, putative	TcIL3000_8_1890	-0.197257	2.25598e-05	TRUE	-0.297561	5.28354e-10
TcIL3000.A.H_000049000	retrotransposon hot spot (RHS) protein, putative	TcIL3000_0_44230	-0.194316	0.00530964	TRUE	-0.261968	0.00011761
TcIL3000.A.H_000049700	hypothetical protein, conserved	TcIL3000_0_23610	3.64305	0.00216303	TRUE	2.16947	0.00136086
TcIL3000.A.H_000050100	Reverse transcriptase (RNA-dependent DNA polymerase), putative	TcIL3000_0_51920	1.58628	0.0107049	TRUE	1.90434	5.9564e-08
TcIL3000.A.H_000050200	Reverse transcriptase (RNA-dependent DNA polymerase), putative	TcIL3000_0_51950	1.25103	0.0013244	TRUE	2.50236	6.37102e-24
TcIL3000.A.H_000050500	elongation of very long chain fatty acids protein, putative	TcIL3000_5_5220	-0.257044	0.000923637	TRUE	-0.313376	6.08588e-07
TcIL3000.A.H_000051000	Trypanosomal VSG domain containing protein, putative	TcIL3000_0_34010	2.0732	2.37379e-14	TRUE	1.47916	3.9032e-07
TcIL3000.A.H_000051100	Trypanosomal VSG domain containing protein, putative	TcIL3000_0_04890	2.40726	1.56386e-08	TRUE	1.53868	0.00021878
TcIL3000.A.H_000051500	retrotransposon hot spot (RHS) protein, putative	TcIL3000_0_37190	-0.196377	0.0493695	TRUE	-0.363947	1.05203e-05
TcIL3000.A.H_000051600	hypothetical protein, conserved	NA	3.95161	4.35981e-10	TRUE	1.78663	0.00102445
TcIL3000.A.H_000051800	Trypanosomal VSG domain containing protein, putative	TcIL3000_0_06710	3.43085	1.53349e-256	TRUE	3.5142	0
TcIL3000.A.H_000051900	variant surface glycoprotein (VSG, atypical), putative	TcIL3000_0_12390	2.98175	5.1119e-127	TRUE	3.17178	2.47608e-138
TcIL3000.A.H_000052000	Trypanosomal VSG domain containing protein, putative	TcIL3000_0_10260	2.96787	8.48371e-57	TRUE	3.13574	7.152e-63
TcIL3000.A.H_000052100	Trypanosomal VSG domain containing protein, putative	TcIL3000_0_48920	3.60667	0	TRUE	3.46571	0
TcIL3000.A.H_000052200	hypothetical protein, conserved	TcIL3000_0_39920	2.4638	3.42066e-07	TRUE	2.06784	7.19493e-06
TcIL3000.A.H_000052300	Reverse transcriptase (RNA-dependent DNA polymerase), putative	TcIL3000_0_39910	2.05746	0.000792693	TRUE	2.35233	0.000102142
TcIL3000.A.H_000052400	expression site-associated gene (ESAG) protein, putative	TcIL3000_0_29480	2.37044	0	TRUE	2.49275	0
TcIL3000.A.H_000052500	hypothetical protein, conserved	TcIL3000_0_29500	1.75859	1.8449e-20	TRUE	1.72888	6.31834e-18
TcIL3000.A.H_000052700	variant surface glycoprotein (VSG, atypical), putative	TcIL3000_0_29530	2.20912	1.52456e-15	TRUE	2.52528	1.14771e-20
TcIL3000.A.H_000052800	expression site-associated gene (ESAG) protein, putative	TcIL3000_0_50660	2.55081	1.57529e-10	TRUE	2.66571	2.12797e-11
TcIL3000.A.H_000052900	expression site-associated gene (ESAG) protein, putative	TcIL3000_0_50680	1.6953	6.61708e-25	TRUE	2.15515	5.81675e-42
TcIL3000.A.H_000053000	variant surface glycoprotein (VSG, atypical), putative	TcIL3000_0_50700	2.40745	2.67068e-06	TRUE	1.54987	2.89201e-05
TcIL3000.A.H_000053100	variant surface glycoprotein (VSG, atypical), putative	TcIL3000_0_50710	2.61192	1.0225e-36	TRUE	3.13297	1.88603e-50
TcIL3000.A.H_000053200	Trypanosomal VSG domain containing protein, putative	TcIL3000_0_25970	3.83335	1.39259e-263	TRUE	3.55003	0
TcIL3000.A.H_000053300	expression site-associated gene (ESAG) protein, putative	TcIL3000_0_25980	2.89564	1.16598e-90	TRUE	2.89668	1.80621e-70
TcIL3000.A.H_000053700	hypothetical protein, conserved	TcIL3000_0_20810	1.80645	0.00115895	TRUE	2.16084	2.2796e-05
TcIL3000.A.H_000053800	Trypanosomal VSG domain containing protein, putative	TcIL3000_0_31900	2.39812	4.23418e-34	TRUE	2.5489	2.85066e-33
TcIL3000.A.H_000054000	hypothetical protein, conserved	NA	3.29386	3.64244e-35	TRUE	3.3348	4.13152e-23
TcIL3000.A.H_000054100	hypothetical protein, conserved	TcIL3000_0_12520	0.860541	0.000292845	TRUE	1.15654	9.88367e-07
TcIL3000.A.H_000054200	Invariant surface glycoprotein, putative	TcIL3000_0_46210	0.702761	3.10427e-39	TRUE	1.20883	3.2489e-86
TcIL3000.A.H_000054300	expression site-associated gene 2 (ESAG2) protein, putative	TcIL3000_0_26560	0.480706	3.76973e-14	TRUE	0.625016	1.33059e-23
TcIL3000.A.H_000054600	expression site-associated gene (ESAG) protein, putative	TcIL3000_0_50940	3.42606	1.26575e-276	TRUE	3.37275	0
TcIL3000.A.H_000054700	variant surface glycoprotein (VSG, atypical), putative	TcIL3000_0_50960	2.87879	2.77753e-58	TRUE	3.30407	3.9951e-78
TcIL3000.A.H_000056200	hypothetical protein, conserved	TcIL3000_0_41830	2.47575	1.69343e-18	TRUE	2.64044	2.23504e-18
TcIL3000.A.H_000056600	SecA DEAD-like domain containing protein, putative	TcIL3000_0_41820	1.25074	0.0191235	TRUE	1.69337	0.000581899
TcIL3000.A.H_000056700	Trypanosomal VSG domain containing protein, putative	TcIL3000_0_21260	1.21614	3.1407e-14	TRUE	1.03295	8.46877e-14
TcIL3000.A.H_000056900	variant surface glycoprotein (VSG, atypical), putative	TcIL3000_0_07410	2.00397	5.48809e-06	TRUE	1.25555	0.00654389
TcIL3000.A.H_000057100	Trypanosomal VSG domain containing protein, putative	TcIL3000_0_59860	3.1756	9.60461e-189	TRUE	3.41146	2.4812e-218
TcIL3000.A.H_000057200	Trypanosomal VSG domain containing protein, putative	TcIL3000_0_27830	2.21511	3.67276e-06	TRUE	2.48461	4.36692e-09
TcIL3000.A.H_000057300	expression site-associated gene 2 (ESAG2) protein, putative	NA	2.00758	5.98433e-06	TRUE	2.76373	4.54871e-08
TcIL3000.A.H_000057400	Trypanosomal VSG domain containing protein, putative	TcIL3000_0_12240	2.37657	8.19644e-236	TRUE	2.79114	0
TcIL3000.A.H_000057500	variant surface glycoprotein (VSG, atypical), putative	TcIL3000_0_12220	3.10795	1.76087e-105	TRUE	3.20139	2.47154e-104
TcIL3000.A.H_000057600	variant surface glycoprotein (VSG, atypical), putative	TcIL3000_0_12210	2.66717	3.12048e-18	TRUE	2.92164	1.65093e-19
TcIL3000.A.H_000057700	variant surface glycoprotein (VSG, atypical), putative	TcIL3000_0_51290	2.25737	9.07359e-14	TRUE	2.83841	1.8143e-20
TcIL3000.A.H_000057800	expression site-associated gene (ESAG) protein, putative	TcIL3000_0_01530	2.38368	3.91689e-13	TRUE	2.8157	5.94769e-18
TcIL3000.A.H_000057900	hypothetical protein, conserved	NA	2.29541	9.11471e-21	TRUE	2.55873	3.20198e-20
TcIL3000.A.H_000058000	hypothetical protein, conserved	TcIL3000_0_01480	3.07854	1.51475e-18	TRUE	2.62334	6.39062e-16
TcIL3000.A.H_000058100	variant surface glycoprotein (VSG, atypical), putative	TcIL3000_0_43250	2.94462	2.45073e-35	TRUE	2.90591	7.426e-34
TcIL3000.A.H_000058200	variant surface glycoprotein (VSG, atypical), putative	TcIL3000_0_13510	1.96216	1.14781e-12	TRUE	2.16055	1.745e-13
TcIL3000.A.H_000058300	expression site-associated gene (ESAG) protein, putative	TcIL3000_0_01530	2.1091	1.68574e-11	TRUE	2.86885	3.36411e-17
TcIL3000.A.H_000058400	Trypanosomal VSG domain containing protein, putative	TcIL3000_0_01550	3.53092	0	TRUE	3.30394	0
TcIL3000.A.H_000058600	expression site-associated gene (ESAG) protein, putative	TcIL3000_0_01560	3.19965	2.34008e-61	TRUE	3.51679	9.63194e-62
TcIL3000.A.H_000058700	variant surface glycoprotein (VSG, atypical), putative	NA	1.29149	0.0179966	TRUE	1.30735	0.00822709
TcIL3000.A.H_000058800	variant surface glycoprotein (VSG, atypical), putative	TcIL3000_0_43250	1.69545	0.000526759	TRUE	0.936648	0.0413757
TcIL3000.A.H_000058900	variant surface glycoprotein (VSG, atypical), putative	TcIL3000_0_43260	3.31639	5.64109e-52	TRUE	2.98462	4.90687e-58
TcIL3000.A.H_000059000	Trypanosomal VSG domain containing protein, putative	TcIL3000_0_40330	2.12712	3.74866e-07	TRUE	2.06811	1.92855e-08
TcIL3000.A.H_000061000	hypothetical protein, conserved	TcIL3000_10_13560	-0.129754	0.00960768	TRUE	-0.277612	3.28002e-09
TcIL3000.A.H_000061800	hypothetical protein, conserved	TcIL3000_10_13650	0.216501	5.06197e-05	TRUE	-0.132329	0.0262217
TcIL3000.A.H_000062000	hypothetical protein, conserved	TcIL3000_10_13670	-0.234393	0.000170948	TRUE	-0.302595	1.69946e-07
TcIL3000.A.H_000062200	protein kinase, putative	TcIL3000_10_13690	0.506723	1.27257e-14	TRUE	0.357136	1.5497e-09
TcIL3000.A.H_000063000	AAA domain containing protein, putative	TcIL3000_0_24230	0.896177	9.12943e-29	TRUE	0.503011	4.19061e-11
TcIL3000.A.H_000063100	AAA domain containing protein, putative	TcIL3000_0_24230	1.20312	3.09616e-26	TRUE	0.743363	4.28784e-18
TcIL3000.A.H_000063200	variant surface glycoprotein (VSG, atypical), putative	TcIL3000_0_15000	1.93064	8.55479e-05	TRUE	1.52909	0.00111446
TcIL3000.A.H_000063300	hypothetical protein, conserved	TcIL3000_0_48860	1.92456	2.34853e-06	TRUE	2.94038	2.24716e-10
TcIL3000.A.H_000063400	variant surface glycoprotein (VSG, atypical), putative	TcIL3000_0_48870	3.13664	0	TRUE	3.144	0
TcIL3000.A.H_000063500	Trypanosomal VSG domain containing protein, putative	TcIL3000_0_48890	2.36991	3.37525e-196	TRUE	2.48749	5.73196e-263
TcIL3000.A.H_000063600	Trypanosomal VSG domain containing protein, putative	TcIL3000_0_48920	3.46681	0	TRUE	3.36455	0
TcIL3000.A.H_000063700	variant surface glycoprotein (VSG, atypical), putative	TcIL3000_0_48950	2.46042	5.50207e-09	TRUE	2.22393	1.44249e-08
TcIL3000.A.H_000063800	Trypanosomal VSG domain containing protein, putative	TcIL3000_0_48960	3.70175	0	TRUE	3.62963	0
TcIL3000.A.H_000063900	Trypanosome variant surface glycoprotein (A-type), putative	TcIL3000_0_33650	0.190504	0.000639289	TRUE	0.313392	1.54903e-08
TcIL3000.A.H_000064100	retrotransposon hot spot (RHS) protein, putative	TcIL3000_0_08400	-0.458284	1.14216e-06	TRUE	-0.39944	4.55118e-06
TcIL3000.A.H_000064600	hypothetical protein, conserved	TcIL3000_0_28350	-0.317427	3.26087e-05	TRUE	-0.313025	5.51426e-05
TcIL3000.A.H_000064800	variant surface glycoprotein (VSG, atypical), putative	TcIL3000_0_28810	2.01845	2.15737e-08	TRUE	1.75975	1.74261e-07
TcIL3000.A.H_000064900	expression site-associated gene (ESAG) protein, putative	TcIL3000_0_28790	2.95634	3.00367e-75	TRUE	2.68008	2.66239e-59
TcIL3000.A.H_000065000	Endonuclease-reverse transcriptase, putative	TcIL3000_0_49560	2.92228	9.35026e-06	TRUE	1.73378	0.000993613
TcIL3000.A.H_000065100	Endonuclease-reverse transcriptase, putative	TcIL3000_0_28760	2.49916	9.86483e-08	TRUE	2.36518	3.21224e-07
TcIL3000.A.H_000065300	Invariant surface glycoprotein, putative	TcIL3000_0_35150	3.23499	0	TRUE	3.19607	0
TcIL3000.A.H_000065400	Trypanosomal VSG domain containing protein, putative	TcIL3000_0_23250	2.91694	1.65945e-233	TRUE	2.66426	1.67911e-206
TcIL3000.A.H_000066000	variant surface glycoprotein (VSG, atypical), putative	TcIL3000_0_10350	2.88907	4.29107e-68	TRUE	2.62306	2.54762e-70
TcIL3000.A.H_000066100	variant surface glycoprotein (VSG, atypical), putative	TcIL3000_0_16230	1.99432	0.00104799	TRUE	1.22232	0.0410534
TcIL3000.A.H_000066200	expression site-associated gene (ESAG) protein, putative	TcIL3000_0_32740	2.75217	1.01883e-34	TRUE	2.44913	4.72105e-34
TcIL3000.A.H_000066300	expression site-associated gene (ESAG) protein, putative	TcIL3000_0_32750	3.19606	1.39346e-167	TRUE	3.36486	3.81515e-201
TcIL3000.A.H_000066400	hypothetical protein, conserved	TcIL3000_0_06710	2.54872	1.38974e-26	TRUE	2.50033	4.95939e-26
TcIL3000.A.H_000066500	expression site-associated gene (ESAG) protein, putative	TcIL3000_0_37970	3.35673	0	TRUE	3.42664	0
TcIL3000.A.H_000066600	variant surface glycoprotein (VSG, atypical), putative	TcIL3000_0_39770	2.99375	2.47168e-69	TRUE	2.99478	3.77923e-77
TcIL3000.A.H_000066700	variant surface glycoprotein (VSG, atypical), putative	TcIL3000_0_23200	2.4486	2.76569e-07	TRUE	2.03495	8.62785e-06
TcIL3000.A.H_000066800	hypothetical protein, conserved	TcIL3000_0_37990	1.85121	2.55354e-05	TRUE	2.08445	0.000223326
TcIL3000.A.H_000066900	variant surface glycoprotein (VSG, atypical), putative	TcIL3000_0_16100	2.70934	2.76335e-42	TRUE	2.78083	6.35314e-35
TcIL3000.A.H_000067100	Trypanosome variant surface glycoprotein (A-type), putative	TcIL3000_0_33650	0.283389	3.25942e-06	TRUE	0.505847	1.65471e-12
TcIL3000.A.H_000067400	protein kinase, putative	TcIL3000_0_32980	-0.836481	1.26336e-13	TRUE	-1.04745	9.57865e-22
TcIL3000.A.H_000067900	Trypanosomal VSG domain containing protein, putative	TcIL3000_0_22650	1.12473	0.0177632	TRUE	0.858891	0.0436474
TcIL3000.A.H_000068300	hypothetical protein, conserved	TcIL3000_0_50120	0.901929	0.00364916	TRUE	0.770058	0.0109109
TcIL3000.A.H_000068500	variant surface glycoprotein (VSG, atypical), putative	TcIL3000_0_08510	1.29064	0.0424274	TRUE	1.12434	0.0327104
TcIL3000.A.H_000068600	Trypanosomal VSG domain containing protein, putative	TcIL3000_0_21460	1.78717	4.41579e-05	TRUE	1.07548	0.010037
TcIL3000.A.H_000068700	hypothetical protein, conserved	TcIL3000_0_50120	0.913069	0.00658198	TRUE	1.11229	0.000368202
TcIL3000.A.H_000069100	Trypanosomal VSG domain containing protein, putative	TcIL3000_0_59840	1.13377	0.0022745	TRUE	1.22317	0.000965395
TcIL3000.A.H_000069600	hypothetical protein, conserved	TcIL3000_0_30990	3.41059	1.92756e-168	TRUE	3.52851	1.34332e-170
TcIL3000.A.H_000069700	variant surface glycoprotein (VSG, atypical), putative	TcIL3000_0_30980	3.30806	1.45197e-179	TRUE	3.18435	4.49538e-202
TcIL3000.A.H_000069800	expression site-associated gene (ESAG) protein, putative	TcIL3000_0_56150	2.35303	1.43672e-06	TRUE	2.38615	1.80857e-06
TcIL3000.A.H_000069900	expression site-associated gene (ESAG) protein, putative	TcIL3000_0_29330	2.25477	2.45085e-11	TRUE	1.95927	2.6053e-12
TcIL3000.A.H_000070000	expression site-associated gene (ESAG) protein, putative	TcIL3000_0_60150	2.22803	1.53913e-05	TRUE	1.8123	0.00127294
TcIL3000.A.H_000070300	hypothetical protein, conserved	TcIL3000_0_11430	0.793137	2.18578e-05	TRUE	0.623613	0.00153592
TcIL3000.A.H_000070400	Trypanosome variant surface glycoprotein (A-type), putative	TcIL3000_0_19990	0.130687	0.010768	TRUE	0.332064	1.01733e-13
TcIL3000.A.H_000070700	retrotransposon hot spot (RHS) protein, putative	TcIL3000_0_28350	-0.218574	3.18737e-05	TRUE	-0.323019	5.95519e-07
TcIL3000.A.H_000071100	hypothetical protein, conserved	NA	2.52729	8.4138e-13	TRUE	2.50135	1.12008e-16
TcIL3000.A.H_000071200	expression site-associated gene (ESAG) protein, putative	TcIL3000_0_57350	3.21135	1.10726e-155	TRUE	3.05499	2.42506e-183
TcIL3000.A.H_000071300	expression site-associated gene (ESAG) protein, putative	TcIL3000_0_57340	2.00188	2.4819e-20	TRUE	2.52254	3.00142e-37
TcIL3000.A.H_000071500	Trypanosomal VSG domain containing protein, putative	TcIL3000_0_57310	3.21804	4.84034e-178	TRUE	3.08212	2.25344e-197
TcIL3000.A.H_000071600	Trypanosomal VSG domain containing protein, putative	TcIL3000_0_57300	3.42279	0	TRUE	3.49758	0
TcIL3000.A.H_000071900	hypothetical protein, conserved	TcIL3000_0_55740	1.86885	1.28919e-93	TRUE	1.71998	8.70549e-83
TcIL3000.A.H_000072700	retrotransposon hot spot (RHS) protein, putative	TcIL3000_0_22280	-0.217717	0.00147033	TRUE	-0.250074	3.52251e-05
TcIL3000.A.H_000073100	Adenylate and Guanylate cyclase catalytic domain containing protein, putative	TcIL3000_0_23420	0.143792	0.0173566	TRUE	0.260191	5.93119e-05
TcIL3000.A.H_000073200	expression site-associated gene (ESAG) protein, putative	TcIL3000_0_27200	0.335199	7.94226e-05	TRUE	0.438322	9.19843e-08
TcIL3000.A.H_000073400	2-oxoglutarate (2OG) and Fe(II)-dependent oxygenase superfamily protein, putative	TcIL3000_0_09620	0.3512	1.79073e-06	TRUE	0.580433	1.42856e-19
TcIL3000.A.H_000073600	Invariant surface glycoprotein, putative	TcIL3000_0_09590	0.301371	0.00391608	TRUE	0.212009	0.0349096
TcIL3000.A.H_000074000	hypothetical protein, conserved	TcIL3000_0_46320	1.12399	5.41364e-05	TRUE	1.06434	0.000322094
TcIL3000.A.H_000074200	hypothetical protein, conserved	TcIL3000_0_16380	1.05336	0.00673898	TRUE	1.28329	0.000728807
TcIL3000.A.H_000074400	expression site-associated gene (ESAG) protein, putative	TcIL3000_0_55510	1.28953	0.0170964	TRUE	1.05548	0.0253252
TcIL3000.A.H_000074500	variant surface glycoprotein (VSG, atypical), putative	TcIL3000_0_48320	1.07786	0.00259501	TRUE	1.44644	5.0491e-06
TcIL3000.A.H_000074700	Trypanosomal VSG domain containing protein, putative	TcIL3000_0_10900	0.896195	0.039934	TRUE	1.35193	0.000567583
TcIL3000.A.H_000075000	Trypanosomal VSG domain containing protein, putative	TcIL3000_0_36760	1.20572	2.99707e-09	TRUE	1.25338	1.24536e-12
TcIL3000.A.H_000075200	Trypanosomal VSG domain containing protein, putative	TcIL3000_0_58320	1.11267	0.0241919	TRUE	0.92666	0.0406306
TcIL3000.A.H_000075300	Trypanosomal VSG domain containing protein, putative	TcIL3000_0_21460	1.9431	3.47324e-06	TRUE	1.7095	0.000998261
TcIL3000.A.H_000075600	Trypanosomal VSG domain containing protein, putative	TcIL3000_0_10090	3.53823	0	TRUE	3.29351	0
TcIL3000.A.H_000075700	expression site-associated gene (ESAG) protein, putative	TcIL3000_0_10130	3.21759	4.59827e-86	TRUE	2.81465	1.84296e-69
TcIL3000.A.H_000075800	expression site-associated gene 2 (ESAG2) protein, putative	TcIL3000_0_39610	1.39018	0.0015077	TRUE	2.21744	1.4405e-06
TcIL3000.A.H_000075900	expression site-associated gene 2 (ESAG2) protein, putative	TcIL3000_0_48250	1.25337	0.00137645	TRUE	2.4903	8.40198e-08
TcIL3000.A.H_000076000	Trypanosomal VSG domain containing protein, putative	TcIL3000_0_53350	3.23474	0	TRUE	2.83379	2.86152e-242
TcIL3000.A.H_000076100	Invariant surface glycoprotein, putative	TcIL3000_0_29290	3.54517	0	TRUE	3.80063	0
TcIL3000.A.H_000076200	Trypanosomal VSG domain containing protein, putative	TcIL3000_0_28220	3.60148	0	TRUE	3.69595	0
TcIL3000.A.H_000076300	hypothetical protein, conserved	TcIL3000_0_28190	3.2689	6.65889e-13	TRUE	2.93159	2.49769e-10
TcIL3000.A.H_000076400	variant surface glycoprotein (VSG, atypical), putative	TcIL3000_0_23880	2.19794	9.03751e-06	TRUE	2.58682	6.35716e-08
TcIL3000.A.H_000076500	variant surface glycoprotein (VSG, atypical), putative	TcIL3000_0_23870	3.27561	7.92285e-78	TRUE	3.20578	1.3531e-78
TcIL3000.A.H_000076600	hypothetical protein, conserved	TcIL3000_0_45030	1.6755	0.00779529	TRUE	3.33407	4.04388e-09
TcIL3000.A.H_000076700	variant surface glycoprotein (VSG, atypical), putative	TcIL3000_0_40310	3.94522	3.2254e-55	TRUE	3.77189	1.42608e-53
TcIL3000.A.H_000076800	variant surface glycoprotein (VSG, atypical), putative	TcIL3000_0_15020	3.0001	2.96522e-44	TRUE	3.35339	5.15165e-46
TcIL3000.A.H_000076900	Trypanosomal VSG domain containing protein, putative	TcIL3000_0_45000	3.99433	0	TRUE	3.64215	0
TcIL3000.A.H_000077100	Trypanosomal VSG domain containing protein, putative	NA	3.4002	0	TRUE	3.35319	0
TcIL3000.A.H_000077200	hypothetical protein, conserved	NA	2.73711	6.99695e-19	TRUE	2.77112	6.82822e-24
TcIL3000.A.H_000077300	hypothetical protein	TcIL3000_0_26390	2.63265	1.61051e-12	TRUE	2.55191	1.58353e-24
TcIL3000.A.H_000077400	Zinc finger, C2H2 type/C2H2-type zinc finger containing protein, putative	TcIL3000_0_26400	3.59837	4.81111e-41	TRUE	3.03084	2.15684e-49
TcIL3000.A.H_000077500	hypothetical protein, conserved	NA	2.78317	1.51997e-24	TRUE	2.44227	1.8018e-29
TcIL3000.A.H_000077600	cysteine peptidase C (CPC)	TcIL3000_0_41960	3.88526	9.75239e-145	TRUE	3.62285	9.29026e-213
TcIL3000.A.H_000078200	hypothetical protein, conserved	TcIL3000_0_00940	1.93606	9.34924e-09	TRUE	2.16342	3.28679e-11
TcIL3000.A.H_000079100	hypothetical protein, conserved	TcIL3000_0_50120	1.17977	5.80009e-05	TRUE	1.27039	8.44067e-05
TcIL3000.A.H_000079800	Trypanosomal VSG domain containing protein, putative	TcIL3000_0_20250	1.06363	0.0132804	TRUE	0.904454	0.0194522
TcIL3000.A.H_000079900	Trypanosomal VSG domain containing protein, putative	TcIL3000_0_02550	0.955573	0.000949358	TRUE	0.90591	0.00105118
TcIL3000.A.H_000080100	expression site-associated gene (ESAG) protein, putative	TcIL3000_0_55510	1.48112	0.0188649	TRUE	1.38488	0.00797562
TcIL3000.A.H_000080200	variant surface glycoprotein (VSG, atypical), putative	TcIL3000_0_48320	1.08355	0.000216143	TRUE	0.96867	0.000290481
TcIL3000.A.H_000080500	retrotransposon hot spot (RHS) protein, putative	TcIL3000_0_31490	-0.248487	0.00171074	TRUE	-0.484773	9.41543e-11
TcIL3000.A.H_000080600	Endonuclease-reverse transcriptase, putative	TcIL3000_0_49570	2.83512	0.0168881	TRUE	3.19707	0.00347289
TcIL3000.A.H_000080700	hypothetical protein, conserved	TcIL3000_0_12140	3.11607	9.59984e-210	TRUE	3.1217	1.30842e-247
TcIL3000.A.H_000080800	SecA DEAD-like domain/DEAD/DEAH box helicase, putative	TcIL3000_0_24270	2.57092	3.13035e-51	TRUE	2.76585	4.9536e-71
TcIL3000.A.H_000080900	hypothetical protein	TcIL3000_0_00950	4.39149	3.35981e-06	TRUE	2.47881	0.000477637
TcIL3000.A.H_000081000	hypothetical protein, conserved	TcIL3000_0_24290	3.18744	4.31096e-103	TRUE	2.7638	2.4382e-75
TcIL3000.A.H_000081100	hypothetical protein, conserved	TcIL3000_0_53090	2.83534	5.49388e-15	TRUE	2.28649	2.1704e-13
TcIL3000.A.H_000081200	hypothetical protein, conserved	TcIL3000_0_53060	2.42043	1.1571e-11	TRUE	2.79625	4.96316e-14
TcIL3000.A.H_000081800	hypothetical protein, conserved	TcIL3000_0_25190	3.16444	2.75166e-192	TRUE	3.29257	1.85135e-77
TcIL3000.A.H_000081900	variant surface glycoprotein (VSG, atypical), putative	TcIL3000_0_55710	1.85832	0.00274965	TRUE	1.48282	0.0463289
TcIL3000.A.H_000082000	expression site-associated gene (ESAG) protein, putative	TcIL3000_0_52570	2.76443	7.04139e-10	TRUE	2.54551	0.0090359
TcIL3000.A.H_000082100	Trypanosomal VSG domain containing protein, putative	NA	3.96429	0	TRUE	3.7881	0
TcIL3000.A.H_000082200	hypothetical protein, conserved	TcIL3000_0_53350	2.59462	3.66253e-12	TRUE	2.44202	1.44647e-11
TcIL3000.A.H_000082300	Trypanosomal VSG domain containing protein, putative	TcIL3000_0_10260	3.4005	7.90417e-121	TRUE	3.55335	6.77894e-170
TcIL3000.A.H_000082400	variant surface glycoprotein (VSG, atypical), putative	TcIL3000_0_39840	2.48965	2.95317e-23	TRUE	2.18355	2.29323e-19
TcIL3000.A.H_000082500	variant surface glycoprotein (VSG, atypical), putative	TcIL3000_0_39780	2.67603	6.30721e-24	TRUE	2.92665	5.78078e-30
TcIL3000.A.H_000082600	variant surface glycoprotein (VSG, atypical), putative	TcIL3000_0_39770	2.98702	1.36481e-82	TRUE	3.28333	4.19769e-75
TcIL3000.A.H_000082700	variant surface glycoprotein (VSG, atypical), putative	TcIL3000_0_39760	2.56299	6.1757e-21	TRUE	3.24479	1.03074e-07
TcIL3000.A.H_000082800	Trypanosomal VSG domain containing protein, putative	TcIL3000_0_06710	3.52559	1.31901e-271	TRUE	3.57028	0
TcIL3000.A.H_000083300	Trypanosomal VSG domain containing protein, putative	TcIL3000_0_21850	1.04716	5.5129e-05	TRUE	0.556351	0.031198
TcIL3000.A.H_000083800	Trypanosomal VSG domain containing protein, putative	TcIL3000_0_13470	1.43254	1.11763e-11	TRUE	0.762485	0.000258464
TcIL3000.A.H_000084100	Trypanosomal VSG domain containing protein, putative	TcIL3000_0_47970	1.33762	2.18234e-08	TRUE	0.754467	0.0010407
TcIL3000.A.H_000084700	Trypanosomal VSG domain containing protein, putative	TcIL3000_0_30660	1.10223	0.00119482	TRUE	0.988427	0.00270278
TcIL3000.A.H_000085400	retrotransposon hot spot (RHS) protein, putative	TcIL3000_0_06260	-0.237226	0.000220741	TRUE	-0.217974	0.000745485
TcIL3000.A.H_000085700	retrotransposon hot spot (RHS) protein, putative	TcIL3000_0_21090	-0.262831	0.00352584	TRUE	-0.193167	0.0263092
TcIL3000.A.H_000086400	hypothetical protein, conserved	TcIL3000_0_22230	0.388029	0.00255189	TRUE	0.493914	0.000392652
TcIL3000.A.H_000086500	expression site-associated gene 2 (ESAG2) protein, putative	NA	1.17481	6.23419e-21	TRUE	1.3182	2.48458e-21
TcIL3000.A.H_000086600	expression site-associated gene 2 (ESAG2) protein, putative	TcIL3000_0_53990	1.77224	0	TRUE	2.0608	0
TcIL3000.A.H_000086700	Trypanosomal VSG domain containing protein, putative	TcIL3000_0_54000	1.59913	0	TRUE	2.25796	0
TcIL3000.A.H_000087300	retrotransposon hot spot (RHS) protein, putative	TcIL3000_0_27330	-0.306032	1.51637e-06	TRUE	-0.25424	8.77044e-05
TcIL3000.A.H_000087600	Trypanosome variant surface glycoprotein (A-type), putative	TcIL3000_0_32160	0.587044	0.045235	TRUE	0.862487	0.00341518
TcIL3000.A.H_000087900	hypothetical protein, conserved	TcIL3000_0_33620	1.18257	0.0221017	TRUE	1.37803	0.00270852
TcIL3000.A.H_000088100	variant surface glycoprotein (VSG, atypical), putative	TcIL3000_0_08450	4.41988	1.26072e-22	TRUE	3.96626	1.05811e-16
TcIL3000.A.H_000088900	Trypanosomal VSG domain containing protein, putative	TcIL3000_0_60230	2.69001	7.85971e-08	TRUE	2.58403	2.25481e-10
TcIL3000.A.H_000089500	expression site-associated gene (ESAG) protein, putative	TcIL3000_0_29250	0.422289	3.3271e-31	TRUE	0.211143	1.50847e-08
TcIL3000.A.H_000089600	Trypanosomal VSG domain containing protein, putative	TcIL3000_0_29260	0.358465	9.78383e-26	TRUE	0.378971	1.4608e-22
TcIL3000.A.H_000089700	expression site-associated gene (ESAG) protein, putative	TcIL3000_0_11910	0.302144	3.32254e-17	TRUE	0.340346	4.15734e-17
TcIL3000.A.H_000089800	Trypanosomal VSG domain containing protein, putative	TcIL3000_0_29260	0.361132	2.55056e-27	TRUE	0.387837	3.28332e-20
TcIL3000.A.H_000089900	expression site-associated gene (ESAG) protein, putative	TcIL3000_0_11880	0.471989	1.40379e-36	TRUE	0.206096	1.91245e-08
TcIL3000.A.H_000090200	Trypanosomal VSG domain containing protein, putative	TcIL3000_0_15120	0.52025	6.33402e-37	TRUE	0.432559	5.58614e-22
TcIL3000.A.H_000090800	Protein of unknown function (DUF3586), putative	TcIL3000_0_31720	0.311048	0.000763595	TRUE	0.55764	8.25915e-12
TcIL3000.A.H_000091400	cysteine peptidase, Clan CA, family C1, Cathepsin L-like	TcIL3000_0_31720	0.30194	2.04887e-07	TRUE	0.515368	8.91638e-20
TcIL3000.A.H_000091500	cysteine peptidase, Clan CA, family C1, Cathepsin L-like	TcIL3000_0_31720	0.288519	2.15952e-07	TRUE	0.546159	2.36539e-29
TcIL3000.A.H_000091600	cysteine peptidase, Clan CA, family C1, Cathepsin L-like	TcIL3000_0_31720	0.311936	8.20654e-10	TRUE	0.533237	4.75733e-19
TcIL3000.A.H_000091700	Papain family cysteine protease, putative	TcIL3000_0_55010	0.331737	3.01784e-07	TRUE	0.506221	7.87842e-16
TcIL3000.A.H_000092000	hypothetical protein, conserved	TcIL3000_0_44220	-0.327984	0.0427619	TRUE	-0.376171	0.0129792
TcIL3000.A.H_000092200	retrotransposon hot spot (RHS) protein, putative	TcIL3000_0_01060	-0.227735	1.41181e-05	TRUE	-0.182598	0.000695798
TcIL3000.A.H_000092500	expression site-associated gene (ESAG) protein, putative	TcIL3000_0_16170	0.868891	0.000120139	TRUE	0.901568	8.28034e-05
TcIL3000.A.H_000092900	Trypanosomal VSG domain containing protein, putative	TcIL3000_0_07470	0.777126	0.00341723	TRUE	0.715759	0.00204495
TcIL3000.A.H_000093000	hypothetical protein, conserved	TcIL3000_0_07430	1.40706	1.36925e-10	TRUE	0.489318	0.0238068
TcIL3000.A.H_000093500	ATP-dependent DEAH-box RNA helicase, putative	TcIL3000_0_03560	0.358198	0.000164856	TRUE	-0.800301	6.27332e-25
TcIL3000.A.H_000093600	variant surface glycoprotein (VSG), putative	NA	-0.873081	1.16308e-128	TRUE	-0.994785	2.88749e-99
TcIL3000.A.H_000093800	variant surface glycoprotein (VSG, atypical), putative	TcIL3000_0_57730	0.875299	0.0140077	TRUE	0.898441	0.0152262
TcIL3000.A.H_000094100	Trypanosomal VSG domain containing protein, putative	TcIL3000_0_21260	1.37553	2.65756e-15	TRUE	1.038	1.3102e-11
TcIL3000.A.H_000094400	Trypanosomal VSG domain containing protein, putative	TcIL3000_0_58320	1.22119	5.63371e-06	TRUE	0.760211	0.0119699
TcIL3000.A.H_000098900	hypothetical protein, conserved	TcIL3000_0_50120	0.999614	0.00368676	TRUE	1.25023	4.91963e-06
TcIL3000.A.H_000099700	conserved protein	TcIL3000_6_70	-1.61044	1.23492e-06	TRUE	-2.21508	2.8446e-12
TcIL3000.A.H_000099800	cysteine peptidase C (CPC)	TcIL3000_0_11180	-1.60602	3.71228e-258	TRUE	-1.50509	2.17837e-258
TcIL3000.A.H_000099900	hypothetical protein, conserved	TcIL3000_0_11170	-1.86717	4.47108e-31	TRUE	-2.03099	2.83822e-35
TcIL3000.A.H_000100000	hypothetical protein, conserved	NA	-1.54463	2.0417e-16	TRUE	-1.63772	5.85631e-17
TcIL3000.A.H_000100100	hypothetical protein, conserved	TcIL3000_0_19610	-1.81875	4.67029e-50	TRUE	-1.62097	8.46126e-41
TcIL3000.A.H_000100200	Trypanosomal VSG domain containing protein, putative	TcIL3000_0_11140	-2.27894	0	TRUE	-2.1603	0
TcIL3000.A.H_000100300	hypothetical protein, conserved	TcIL3000_0_11120	-1.62669	1.15801e-40	TRUE	-1.64058	8.85042e-43
TcIL3000.A.H_000100600	C2H2-type zinc finger/Zinc finger, C2H2 type, putative	TcIL3000_0_11070	0.999448	0.000392502	TRUE	0.887151	0.00128256
TcIL3000.A.H_000101500	Trypanosomal VSG domain containing protein, putative	TcIL3000_0_59800	0.53657	9.47348e-30	TRUE	0.705539	1.2571e-47
TcIL3000.A.H_000101600	nucleobase/nucleoside transporter 8.1, putative	TcIL3000_0_59770	-1.60162	2.19398e-17	TRUE	-1.28595	2.08291e-09
TcIL3000.A.H_000101700	Trypanosomal VSG domain containing protein, putative	TcIL3000_0_59760	-2.31553	0	TRUE	-2.06704	0
TcIL3000.A.H_000101800	Trypanosomal VSG domain containing protein, putative	TcIL3000_0_59750	-2.18624	1.97748e-53	TRUE	-1.9573	0
TcIL3000.A.H_000101900	UDP-Gal or UDP-GlcNAc-dependent glycosyltransferase, putative	TcIL3000_0_59740	-1.85637	2.8921e-34	TRUE	-1.18519	6.77764e-13
TcIL3000.A.H_000102000	Trypanosomal VSG domain containing protein, putative	TcIL3000_0_59730	-1.67366	2.08501e-264	TRUE	-1.17868	5.73817e-86
TcIL3000.A.H_000102200	Trypanosomal VSG domain containing protein, putative	TcIL3000_0_48340	1.17448	0.000613965	TRUE	1.02337	0.00245218
TcIL3000.A.H_000102400	hypothetical protein, conserved	TcIL3000_0_04700	2.06186	1.75185e-05	TRUE	1.56793	0.00177805
TcIL3000.A.H_000102900	retrotransposon hot spot (RHS) protein, putative	TcIL3000_0_04580	-0.423999	2.31876e-07	TRUE	-0.514941	6.95406e-11
TcIL3000.A.H_000103100	protein kinase, putative	TcIL3000_0_32980	-0.693499	8.29562e-07	TRUE	-0.798322	1.72094e-12
TcIL3000.A.H_000104000	expression site-associated gene 2 (ESAG2) protein, putative	TcIL3000_0_04900	1.24848	2.60495e-09	TRUE	1.19561	2.16915e-07
TcIL3000.A.H_000104100	Invariant surface glycoprotein, putative	TcIL3000_0_12460	1.31831	6.05999e-140	TRUE	1.93031	7.22191e-250
TcIL3000.A.H_000104400	Trypanosomal VSG domain containing protein, putative	NA	2.71263	7.01517e-05	TRUE	3.0779	1.96405e-05
TcIL3000.A.H_000104500	hypothetical protein, conserved	TcIL3000_0_33620	3.10959	0.00578054	TRUE	2.9756	0.00409875
TcIL3000.A.H_000104600	variant surface glycoprotein (VSG, atypical), putative	TcIL3000_0_41910	2.99506	1.08595e-18	TRUE	2.78499	2.38768e-17
TcIL3000.A.H_000104700	Trypanosomal VSG domain containing protein, putative	TcIL3000_0_41930	3.89112	0	TRUE	4.09065	0
TcIL3000.A.H_000104800	Trypanosomal VSG domain containing protein, putative	TcIL3000_0_40800	3.71345	0	TRUE	3.65987	0
TcIL3000.A.H_000104900	Trypanosomal VSG domain containing protein, putative	TcIL3000_0_40810	3.43384	1.47237e-285	TRUE	3.33355	0
TcIL3000.A.H_000105000	Trypanosomal VSG domain containing protein, putative	NA	2.78277	4.96054e-40	TRUE	3.73863	5.68172e-50
TcIL3000.A.H_000105300	Endonuclease-reverse transcriptase, putative	TcIL3000_0_43730	2.06771	0.000916337	TRUE	2.75932	9.77586e-07
TcIL3000.A.H_000105400	Endonuclease-reverse transcriptase, putative	TcIL3000_0_03680	3.03384	1.99168e-10	TRUE	1.92718	2.61922e-05
TcIL3000.A.H_000105900	Trypanosomal VSG domain containing protein, putative	TcIL3000_0_30660	1.14958	6.97525e-05	TRUE	1.23981	6.66804e-05
TcIL3000.A.H_000106000	Trypanosomal VSG domain containing protein, putative	TcIL3000_0_14750	1.33139	1.82159e-07	TRUE	0.943002	9.72339e-05
TcIL3000.A.H_000106100	Trypanosomal VSG domain containing protein, putative	TcIL3000_0_16380	1.23681	3.291e-05	TRUE	0.693969	0.0156782
TcIL3000.A.H_000106400	hypothetical protein, conserved	TcIL3000_0_07430	1.06591	4.75997e-06	TRUE	1.00685	2.33103e-06
TcIL3000.A.H_000106600	variant surface glycoprotein (VSG, atypical), putative	TcIL3000_0_07410	0.971753	0.0344553	TRUE	1.27949	0.00364503
TcIL3000.A.H_000107100	Trypanosomal VSG domain containing protein, putative	TcIL3000_0_40250	1.37007	6.40318e-05	TRUE	1.16267	0.00343941
TcIL3000.A.H_000107200	Trypanosomal VSG domain containing protein, putative	TcIL3000_0_30660	1.38156	1.06815e-05	TRUE	1.06122	0.000848282
TcIL3000.A.H_000108100	Trypanosomal VSG domain containing protein, putative	TcIL3000_0_34330	0.929974	7.48217e-05	TRUE	0.697848	0.00508853
TcIL3000.A.H_000108400	Trypanosomal VSG domain containing protein, putative	TcIL3000_0_20940	1.10202	6.96204e-09	TRUE	0.890908	2.62692e-07
TcIL3000.A.H_000109000	hypothetical protein, conserved	TcIL3000_0_25760	-0.557273	6.34203e-12	TRUE	-0.447807	3.99602e-08
TcIL3000.A.H_000109800	retrotransposon hot spot (RHS) protein, putative	TcIL3000_0_15460	0.16543	0.0206963	TRUE	0.252842	0.00156818
TcIL3000.A.H_000109900	retrotransposon hot spot (RHS) protein, putative	TcIL3000_0_51530	0.475742	0.000150156	TRUE	0.498593	0.000611565
TcIL3000.A.H_000110000	hypothetical protein, conserved	TcIL3000_0_51530	0.434993	0.0102088	TRUE	0.635176	0.00054564
TcIL3000.A.H_000110300	variant surface glycoprotein (VSG, atypical), putative	TcIL3000_0_49980	2.36263	1.21994e-06	TRUE	1.99547	0.00036739
TcIL3000.A.H_000110400	Trypanosomal VSG domain containing protein, putative	TcIL3000_0_03650	3.91955	0	TRUE	4.04204	0
TcIL3000.A.H_000110500	hypothetical protein, conserved	TcIL3000_0_32290	0.707967	6.77758e-12	TRUE	0.513198	5.78691e-06
TcIL3000.A.H_000110800	hypothetical protein, conserved	TcIL3000_0_29500	1.20166	0.00939558	TRUE	1.82564	3.68415e-05
TcIL3000.A.H_000110900	expression site-associated gene 2 (ESAG2) protein, putative	TcIL3000_0_54690	2.49287	3.51079e-07	TRUE	2.89146	1.3211e-09
TcIL3000.A.H_000111000	expression site-associated gene 2 (ESAG2) protein, putative	TcIL3000_0_29150	3.08346	4.16412e-21	TRUE	2.70022	8.43885e-16
TcIL3000.A.H_000111100	hypothetical protein, conserved	TcIL3000_0_27800	2.51176	0.000304787	TRUE	2.21243	0.00474592
TcIL3000.A.H_000111200	hypothetical protein, conserved	NA	3.30372	8.51714e-33	TRUE	3.1619	4.08702e-24
TcIL3000.A.H_000111300	expression site-associated gene 2 (ESAG2) protein, putative	NA	2.18843	0.000305369	TRUE	2.30413	2.34196e-05
TcIL3000.A.H_000111400	hypothetical protein, conserved	NA	2.68095	8.25605e-09	TRUE	2.63198	5.44469e-09
TcIL3000.A.H_000111500	hypothetical protein, conserved	TcIL3000_0_60550	1.33817	0.0273426	TRUE	2.75925	5.6071e-06
TcIL3000.A.H_000112500	Trypanosomal VSG domain containing protein, putative	TcIL3000_0_20940	1.10382	4.59432e-10	TRUE	1.39807	4.71116e-14
TcIL3000.A.H_000112900	Trypanosomal VSG domain containing protein, putative	TcIL3000_0_12310	1.1634	0.00211128	TRUE	0.992299	0.0287081
TcIL3000.A.H_000113000	Trypanosomal VSG domain containing protein, putative	TcIL3000_0_40250	1.06205	0.0133523	TRUE	1.11697	0.00122103
TcIL3000.A.H_000114400	Endonuclease-reverse transcriptase, putative	TcIL3000_0_37120	3.37372	0.0332205	TRUE	2.30541	0.0464706
TcIL3000.A.H_000114500	hypothetical protein, conserved	TcIL3000_0_37110	3.34074	0.00212457	TRUE	4.11309	0.00290182
TcIL3000.A.H_000114600	Endonuclease-reverse transcriptase, putative	TcIL3000_0_13810	3.50785	1.04154e-06	TRUE	2.45711	3.97336e-07
TcIL3000.A.H_000114700	Endonuclease-reverse transcriptase, putative	TcIL3000_0_03680	2.59908	5.606e-11	TRUE	2.74236	9.0592e-12
TcIL3000.A.H_000114800	expression site-associated gene (ESAG) protein, putative	TcIL3000_0_32210	2.70444	2.9426e-30	TRUE	2.54594	1.95429e-30
TcIL3000.A.H_000115000	expression site-associated gene (ESAG) protein, putative	TcIL3000_0_45120	1.91178	1.28119e-06	TRUE	2.91152	1.92246e-10
TcIL3000.A.H_000115100	hypothetical protein, conserved	TcIL3000_0_14360	1.76046	0.000466254	TRUE	2.23307	7.62893e-05
TcIL3000.A.H_000115200	Trypanosomal VSG domain containing protein, putative	TcIL3000_0_14370	3.47072	2.17053e-186	TRUE	3.44461	2.88954e-252
TcIL3000.A.H_000115300	Trypanosomal VSG domain containing protein, putative	NA	3.99237	6.84605e-249	TRUE	4.61273	7.16701e-301
TcIL3000.A.H_000115700	Trypanosomal VSG domain containing protein, putative	TcIL3000_0_51270	0.924274	0.000241504	TRUE	0.854056	4.72072e-05
TcIL3000.A.H_000116100	Trypanosomal VSG domain containing protein, putative	TcIL3000_0_58670	1.56222	7.44321e-06	TRUE	1.05118	0.00319492
TcIL3000.A.H_000116600	Trypanosomal VSG domain containing protein, putative	TcIL3000_0_29140	-0.642175	3.16398e-41	TRUE	0.0964647	0.0497392
TcIL3000.A.H_000117400	proline dehydrogenase	TcIL3000_0_07190	0.629097	2.03121e-16	TRUE	0.500874	5.65231e-10
TcIL3000.A.H_000117600	thimet oligopeptidase, putative	TcIL3000_7_10	-1.01524	1.34965e-70	TRUE	-1.06523	3.28671e-68
TcIL3000.A.H_000117900	Trypanosomal VSG domain containing protein, putative	TcIL3000_0_56240	3.70446	5.34417e-134	TRUE	3.63204	1.75951e-164
TcIL3000.A.H_000118000	variant surface glycoprotein (VSG, atypical), putative	TcIL3000_0_23880	2.05331	7.59479e-06	TRUE	2.01973	7.30996e-05
TcIL3000.A.H_000118100	variant surface glycoprotein (VSG, atypical), putative	TcIL3000_0_12630	2.40174	4.67595e-07	TRUE	2.30087	1.04629e-07
TcIL3000.A.H_000118200	hypothetical protein, conserved	TcIL3000_0_10040	2.66813	1.67208e-07	TRUE	1.76173	2.5936e-05
TcIL3000.A.H_000118900	cysteine peptidase C (CPC)	TcIL3000_0_32450	1.79198	1.54758e-39	TRUE	1.73242	1.02658e-54
TcIL3000.A.H_000119000	cysteine peptidase C (CPC)	TcIL3000_0_15150	1.73689	8.48634e-29	TRUE	1.64766	4.48744e-42
TcIL3000.A.H_000119100	hypothetical protein, conserved	NA	3.2668	6.54832e-23	TRUE	1.88828	1.33016e-15
TcIL3000.A.H_000119200	Trypanosomal VSG domain containing protein, putative	TcIL3000_0_48080	3.16724	4.80648e-19	TRUE	1.82413	3.2991e-13
TcIL3000.A.H_000119300	Trypanosomal VSG domain containing protein, putative	TcIL3000_0_48020	1.76531	1.08476e-06	TRUE	1.62041	7.02802e-10
TcIL3000.A.H_000119400	hypothetical protein, conserved	NA	1.77147	1.10817e-34	TRUE	1.44901	2.46203e-26
TcIL3000.A.H_000119500	C2H2-type zinc finger/C2H2 type zinc-finger (2 copies)/Zinc finger, C2H2 type, putative	TcIL3000_0_20410	2.34786	8.78872e-32	TRUE	1.91703	8.81496e-40
TcIL3000.A.H_000119600	hypothetical protein, conserved	TcIL3000_0_20420	1.82985	0.00528047	TRUE	1.37731	0.00184642
TcIL3000.A.H_000120200	Trypanosome variant surface glycoprotein (A-type), putative	TcIL3000_0_44390	0.107955	0.0250872	TRUE	0.224643	4.34016e-08
TcIL3000.A.H_000120300	Invariant surface glycoprotein, putative	TcIL3000_0_44410	1.22707	2.40188e-152	TRUE	1.40232	2.6487e-271
TcIL3000.A.H_000121000	Trypanosomal VSG domain containing protein, putative	TcIL3000_0_21870	1.229	0.000192174	TRUE	0.882765	0.00368935
TcIL3000.A.H_000121300	Trypanosomal VSG domain containing protein, putative	TcIL3000_0_05410	1.15695	0.00572908	TRUE	1.23878	0.000316378
TcIL3000.A.H_000121500	expression site-associated gene (ESAG) protein, putative	TcIL3000_0_58360	0.782366	0.0435661	TRUE	1.28622	0.000635366
TcIL3000.A.H_000122100	Invariant surface glycoprotein, putative	TcIL3000_0_56330	2.44696	1.22144e-157	TRUE	2.71764	1.13191e-193
TcIL3000.A.H_000122200	retrotransposon hot spot (RHS) protein, putative	TcIL3000_0_13620	1.97631	2.69854e-09	TRUE	2.00817	5.57008e-11
TcIL3000.A.H_000122300	hypothetical protein, conserved	TcIL3000_0_27330	2.0751	5.40354e-15	TRUE	2.37722	6.39062e-16
TcIL3000.A.H_000122400	Trypanosomal VSG domain containing protein, putative	TcIL3000_0_04980	3.07717	3.72026e-99	TRUE	2.93565	8.96681e-85
TcIL3000.A.H_000122500	expression site-associated gene (ESAG) protein, putative	TcIL3000_0_37400	2.66693	2.78846e-293	TRUE	2.98578	0
TcIL3000.A.H_000122600	Trypanosomal VSG domain containing protein, putative	NA	3.10064	0	TRUE	3.36263	6.21979e-89
TcIL3000.A.H_000122800	expression site- associated gene (ESAG) protein, putative	TcIL3000_0_09680	0.606441	1.31732e-17	TRUE	0.323727	1.97663e-05
TcIL3000.A.H_000123100	trans-sialidase	TcIL3000_0_01140	0.286347	8.48002e-07	TRUE	0.119867	0.0215015
TcIL3000.A.H_000124800	hypothetical protein, conserved	TcIL3000_0_40250	1.17274	0.0441668	TRUE	1.05865	0.0299403
TcIL3000.A.H_000125100	Trypanosomal VSG domain containing protein, putative	TcIL3000_0_58930	1.02183	0.00640823	TRUE	0.862108	0.0231085
TcIL3000.A.H_000125200	variant surface glycoprotein (VSG, atypical), putative	NA	1.18488	2.83557e-08	TRUE	0.62095	0.000105353
TcIL3000.A.H_000125500	retrotransposon hot spot (RHS) protein, putative	TcIL3000_0_26410	0.238789	1.35839e-07	TRUE	0.157191	0.00111606
TcIL3000.A.H_000125900:rRNA	unspecified product	NA	0.714976	1.25841e-26	TRUE	0.713655	1.27161e-25
TcIL3000.A.H_000126400:rRNA	unspecified product	NA	0.702559	7.00637e-16	TRUE	0.647624	2.94622e-12
TcIL3000.A.H_000126800	cytochrome oxidase subunit X	NA	-0.804726	6.19095e-11	TRUE	-0.927407	1.18013e-12
TcIL3000.A.H_000127100	expression site-associated gene (ESAG) protein, putative	TcIL3000_0_22940	3.15707	1.46276e-14	TRUE	2.11835	3.45059e-07
TcIL3000.A.H_000127400	hypothetical protein, conserved	TcIL3000_0_34300	1.49109	2.61786e-13	TRUE	2.04913	5.63557e-19
TcIL3000.A.H_000127600	hypothetical protein, conserved	TcIL3000_0_46430	2.42171	2.6673e-08	TRUE	2.43397	1.48998e-09
TcIL3000.A.H_000128400	hypothetical protein, conserved	TcIL3000_0_22120	2.65731	0.0221476	TRUE	3.42786	0.00615575
TcIL3000.A.H_000128500	hypothetical protein, conserved	TcIL3000_0_22100	3.51372	4.23086e-14	TRUE	2.66029	3.67888e-08
TcIL3000.A.H_000128600	SecA DEAD-like domain containing protein, putative	TcIL3000_0_02780	2.70299	0.000203401	TRUE	2.18084	0.000773286
TcIL3000.A.H_000128800	expression site-associated gene (ESAG) protein, putative	TcIL3000_0_10990	4.14861	1.35313e-19	TRUE	3.03517	3.3568e-28
TcIL3000.A.H_000128900	expression site-associated gene 2 (ESAG2) protein, putative	TcIL3000_0_05190	2.78554	3.41183e-06	TRUE	2.32134	1.68933e-07
TcIL3000.A.H_000129000	UDP-Gal or UDP-GlcNAc-dependent glycosyltransferase, putative	TcIL3000_0_59740	3.05722	1.14378e-05	TRUE	2.74754	5.25081e-06
TcIL3000.A.H_000129600	hypothetical protein, conserved	TcIL3000_0_50120	1.11797	0.000387564	TRUE	1.0572	0.000142451
TcIL3000.A.H_000130300	Invariant surface glycoprotein, putative	TcIL3000_0_29290	3.69712	0	TRUE	3.45151	0
TcIL3000.A.H_000130800	Trypanosomal VSG domain containing protein, putative	TcIL3000_0_22350	1.0811	0.000337162	TRUE	0.912206	0.00759128
TcIL3000.A.H_000131300	expression site-associated gene 2 (ESAG2) protein, putative	TcIL3000_0_51890	0.858604	1.59892e-31	TRUE	0.382177	8.30574e-08
TcIL3000.A.H_000131600:rRNA	unspecified product	NA	0.702516	2.39532e-28	TRUE	0.753801	9.41101e-33
TcIL3000.A.H_000131700	Adenylate and Guanylate cyclase catalytic domain containing protein, putative	TcIL3000_0_59900	0.631471	1.73752e-16	TRUE	0.727393	1.51446e-23
TcIL3000.A.H_000131800	Adenylate and Guanylate cyclase catalytic domain containing protein, putative	TcIL3000_0_59900	0.726937	1.0652e-23	TRUE	0.80084	1.12232e-30
TcIL3000.A.H_000131900	hypothetical protein, conserved	TcIL3000_0_01260	0.243485	0.00306614	TRUE	0.233525	0.0184186
TcIL3000.A.H_000132100	Adenylate and Guanylate cyclase catalytic domain containing protein, putative	TcIL3000_0_09840	0.81697	8.43157e-18	TRUE	0.719151	1.52391e-11
TcIL3000.A.H_000132200	Adenylate and Guanylate cyclase catalytic domain containing protein, putative	TcIL3000_0_59900	0.764488	2.14263e-33	TRUE	0.682869	7.78929e-31
TcIL3000.A.H_000132300	Adenylate and Guanylate cyclase catalytic domain containing protein, putative	TcIL3000_0_59900	0.655123	3.21502e-25	TRUE	0.771429	1.20411e-36
TcIL3000.A.H_000132400	Adenylate and Guanylate cyclase catalytic domain containing protein, putative	TcIL3000_0_59890	0.662112	3.96959e-07	TRUE	0.590693	1.73954e-06
TcIL3000.A.H_000132500	Adenylate and Guanylate cyclase catalytic domain containing protein, putative	TcIL3000_0_59890	0.666426	0.000489618	TRUE	1.15824	1.27953e-11
TcIL3000.A.H_000132800	Trypanosomal VSG domain containing protein, putative	TcIL3000_0_31090	0.965555	0.0100659	TRUE	0.745042	0.0300679
TcIL3000.A.H_000133700	Serine/threonine-protein kinase Nek1-related, putative	TcIL3000_10_12300	0.352128	0.000104555	TRUE	0.275265	0.00424671
TcIL3000.A.H_000133800	variant surface glycoprotein (VSG, atypical), putative	NA	-0.872209	2.02602e-29	TRUE	-0.626387	8.84868e-31
TcIL3000.A.H_000133900	ATP-dependent DEAH-box RNA helicase, putative	TcIL3000_0_03560	-0.269189	0.0202324	TRUE	-0.412833	0.00063085
TcIL3000.A.H_000134400:rRNA	unspecified product	NA	0.741986	3.54798e-32	TRUE	0.656766	1.29032e-31
TcIL3000.A.H_000135200	nucleobase/nucleoside transporter 8.1, putative	TcIL3000_0_12860	-0.165312	0.00219201	TRUE	0.338594	8.58336e-11
TcIL3000.A.H_000135400	hypothetical protein, conserved	TcIL3000_0_17650	0.902206	2.26581e-74	TRUE	0.919114	8.2057e-92
TcIL3000.A.H_000135500	hypothetical protein, conserved	TcIL3000_0_56070	-2.54109	3.41679e-37	TRUE	-2.64063	8.26126e-35
TcIL3000.A.H_000135700	cysteine peptidase C (CPC)	TcIL3000_0_35720	-1.65315	2.36823e-264	TRUE	-1.50999	3.61202e-289
TcIL3000.A.H_000135800	hypothetical protein, conserved	TcIL3000_0_43150	-2.42998	6.45909e-29	TRUE	-2.92133	2.41293e-33
TcIL3000.A.H_000135900	hypothetical protein, conserved	NA	-2.43961	1.49504e-43	TRUE	-2.24062	1.53911e-30
TcIL3000.A.H_000136000	hypothetical protein, conserved	TcIL3000_0_35150	-2.28625	1.01727e-55	TRUE	-2.45772	8.14826e-57
TcIL3000.A.H_000136300	Invariant surface glycoprotein, putative	TcIL3000_0_45520	0.224845	6.71591e-08	TRUE	0.31087	3.78462e-12
TcIL3000.A.H_000136400	Heat shock protein 83, putative	TcIL3000_0_26140	-0.0984526	0.0350141	TRUE	0.245477	5.27836e-07
TcIL3000.A.H_000136500	Heat shock protein 83, putative	TcIL3000_0_26140	-0.0987053	0.0400041	TRUE	0.187564	0.000280656
TcIL3000.A.H_000138100	variant surface glycoprotein (VSG, atypical), putative	NA	3.84165	0	TRUE	3.04113	3.45478e-150
TcIL3000.A.H_000138300	Trypanosomal VSG domain containing protein, putative	TcIL3000_0_12620	2.11157	7.96843e-10	TRUE	2.46475	2.76218e-11
TcIL3000.A.H_000139000	Trypanosomal VSG domain containing protein, putative	TcIL3000_0_12620	4.02186	1.9738e-08	TRUE	3.01685	1.50329e-07
TcIL3000.A.H_000140000	expression site-associated gene 3 (ESAG3)-like protein	NA	2.45552	0.00895634	TRUE	1.54971	0.0189873
TcIL3000.A.H_000140200	variant surface glycoprotein (VSG, atypical), putative	NA	0.460378	1.77916e-13	TRUE	0.158896	0.00775655
TcIL3000.A.H_000140300	Endonuclease-reverse transcriptase, putative	TcIL3000_0_49560	0.347894	0.0401201	TRUE	0.444869	0.00242216
TcIL3000.A.H_000140400	expression site-associated gene (ESAG) protein, putative	TcIL3000_0_53950	3.63491	5.85205e-240	TRUE	3.56908	1.49328e-273
TcIL3000.A.H_000141000	CRAL/TRIO domain containing protein, putative	TcIL3000_0_49170	0.297337	1.5813e-05	TRUE	0.306936	1.38999e-05
TcIL3000.A.H_000141100	Kinesin-13 4b, putative	TcIL3000_4_3480	0.270428	1.47841e-06	TRUE	0.304183	5.48107e-07
TcIL3000.A.H_000141300	CRAL/TRIO domain containing protein, putative	TcIL3000_10_14060	0.38884	7.54552e-10	TRUE	0.331211	1.03074e-07
TcIL3000.A.H_000142100	expression site-associated gene (ESAG) protein, putative	TcIL3000_0_55510	1.11851	0.0262073	TRUE	1.4309	0.00223753
TcIL3000.A.H_000142200	variant surface glycoprotein (VSG, atypical), putative	TcIL3000_0_48320	0.939348	0.00478111	TRUE	1.38948	2.08067e-06
TcIL3000.A.H_000142800	Trypanosomal VSG domain containing protein, putative	TcIL3000_0_51500	1.29961	0.00441887	TRUE	1.05963	0.0214693
TcIL3000.A.H_000144200	hypothetical protein, conserved	NA	0.484265	0.0239065	TRUE	0.747906	7.17381e-05
TcIL3000.A.H_000144400	amino acid transporter 8, putative	TcIL3000_0_13990	0.195261	0.0143307	TRUE	0.331833	0.000101663
TcIL3000.A.H_000144700	Adenylate and Guanylate cyclase catalytic domain containing protein, putative	TcIL3000_0_09840	0.582797	2.37742e-07	TRUE	0.692891	1.37e-10
TcIL3000.A.H_000144900	Adenylate and Guanylate cyclase catalytic domain containing protein, putative	TcIL3000_0_59360	0.971044	1.31904e-08	TRUE	0.89556	2.38217e-07
TcIL3000.A.H_000145000	Adenylate and Guanylate cyclase catalytic domain containing protein, putative	TcIL3000_0_09840	0.570629	0.00184746	TRUE	0.684485	0.000123145
TcIL3000.A.H_000145100	Adenylate and Guanylate cyclase catalytic domain containing protein, putative	TcIL3000_0_09840	0.692222	3.45209e-26	TRUE	0.648614	1.60403e-32
TcIL3000.A.H_000145200	Adenylate and Guanylate cyclase catalytic domain containing protein, putative	TcIL3000_0_59890	0.681811	3.91361e-28	TRUE	0.783156	9.20236e-37
TcIL3000.A.H_000145300	Adenylate and Guanylate cyclase catalytic domain containing protein, putative	TcIL3000_0_59900	0.730779	5.71524e-27	TRUE	0.652284	3.05702e-21
TcIL3000.A.H_000145400	Adenylate and Guanylate cyclase catalytic domain containing protein, putative	TcIL3000_0_59360	0.491946	0.0120108	TRUE	0.568045	0.00659701
TcIL3000.A.H_000145800	Adenylate and Guanylate cyclase catalytic domain containing protein, putative	TcIL3000_0_16440	0.399383	3.41174e-09	TRUE	0.252976	8.20089e-05
TcIL3000.A.H_000146700	protein kinase, putative	TcIL3000_0_32980	-0.787207	1.0314e-12	TRUE	-0.663485	4.87386e-08
TcIL3000.A.H_000147300	Ankyrin repeats (3 copies), putative	TcIL3000_0_19250	0.319336	3.89859e-06	TRUE	0.366943	1.54208e-07
TcIL3000.A.H_000147500	hypothetical protein, conserved	TcIL3000_0_03530	0.318083	1.55071e-05	TRUE	0.441529	2.72799e-08
TcIL3000.A.H_000147700	Ankyrin repeats (3 copies), putative	TcIL3000_0_19250	0.297766	0.000109054	TRUE	0.402225	1.06933e-08
TcIL3000.A.H_000148200	retrotransposon hot spot (RHS) protein, putative	TcIL3000_0_01060	-0.29563	7.98289e-06	TRUE	-0.297045	0.00043951
TcIL3000.A.H_000148900	retrotransposon hot spot (RHS) protein, putative	TcIL3000_0_21090	-0.208497	0.00039971	TRUE	-0.122184	0.0447653
TcIL3000.A.H_000149900	variant surface glycoprotein (VSG, atypical), putative	TcIL3000_0_59600	0.737867	0.01772	TRUE	0.592945	0.0156378
TcIL3000.A.H_000150100	hypothetical protein	TcIL3000_0_31240	-0.441632	5.22743e-20	TRUE	-0.122856	0.0441337
TcIL3000.A.H_000150400	Tubulin C-terminal domain containing protein, putative	TcIL3000_0_31240	-0.395309	3.42393e-18	TRUE	-0.135444	0.010122
TcIL3000.A.H_000150600	Tubulin C-terminal domain containing protein, putative	TcIL3000_0_31230	-0.447123	8.02701e-14	TRUE	-0.135387	0.013
TcIL3000.A.H_000150800	Tubulin/FtsZ family, GTPase domain containing protein, putative	TcIL3000_0_31240	-0.462473	8.65432e-30	TRUE	-0.107364	0.0326906
TcIL3000.A.H_000151100	beta tubulin	TcIL3000_0_31240	-0.458747	1.65106e-27	TRUE	-0.141443	0.00160985
TcIL3000.A.H_000151400	Endonuclease/Exonuclease/phosphatase family/Endonuclease-reverse transcriptase, putative	TcIL3000_0_44000	0.360422	0.000406994	TRUE	0.373429	0.000439601
TcIL3000.A.H_000151500	Tubulin/FtsZ family, GTPase domain containing protein, putative	TcIL3000_0_27260	-0.451232	5.97626e-15	TRUE	-0.209387	4.46258e-05
TcIL3000.A.H_000151600	alpha tubulin	TcIL3000_0_31230	-0.467056	2.12325e-21	TRUE	-0.1282	0.0167969
TcIL3000.A.H_000151700	Tubulin C-terminal domain containing protein, putative	TcIL3000_0_31240	-0.465959	7.64491e-23	TRUE	-0.124964	0.0333261
TcIL3000.A.H_000152300	hypothetical protein, conserved	TcIL3000_0_26610	-0.196532	0.0291877	TRUE	-0.396884	3.29074e-06
TcIL3000.A.H_000152500	Trypanosomal VSG domain containing protein, putative	TcIL3000_0_22680	-0.202672	2.39124e-07	TRUE	-0.201375	1.85309e-05
TcIL3000.A.H_000153000	variant surface glycoprotein (VSG, atypical), putative	NA	-1.80722	0.00035505	TRUE	-2.25484	3.98559e-10
TcIL3000.A.H_000153100	protein kinase, putative	TcIL3000_9_2280	0.32341	1.69698e-07	TRUE	0.272837	1.92192e-09
TcIL3000.A.H_000153200	hypothetical protein, conserved	TcIL3000_9_2270	0.570148	7.08452e-23	TRUE	0.541467	1.74301e-22
TcIL3000.A.H_000153400	hypothetical protein, conserved	TcIL3000_9_2270	0.461786	1.58311e-13	TRUE	0.404545	4.18381e-11
TcIL3000.A.H_000153700	protein kinase, putative	TcIL3000_9_2280	0.447428	4.03898e-10	TRUE	0.216989	0.00121545
TcIL3000.A.H_000154500	hypothetical protein, conserved	NA	0.632977	3.77001e-14	TRUE	0.826651	4.61172e-18
TcIL3000.A.H_000154600	dipeptidyl-peptidase 8-like serine peptidase	NA	0.299761	5.79614e-09	TRUE	0.198631	7.53486e-06
TcIL3000.A.H_000154900	hypothetical protein, conserved	NA	0.688395	6.30735e-21	TRUE	0.824637	9.11314e-30
TcIL3000.A.H_000156200	hypothetical protein, conserved	TcIL3000_0_60820	0.529942	9.48335e-05	TRUE	0.652233	6.85504e-08
TcIL3000.A.H_000156300	hypothetical protein, conserved	TcIL3000_0_60820	0.8984	3.0424e-15	TRUE	0.411707	0.000393852
TcIL3000.A.H_000156400	hypothetical protein, conserved	TcIL3000_0_60820	0.816421	1.57791e-11	TRUE	0.783095	4.81658e-14
TcIL3000.A.H_000156600	Trypanosomal VSG domain containing protein, putative	NA	1.32408	4.55233e-52	TRUE	1.24666	1.94472e-97
TcIL3000.A.H_000156900	histone H3, putative	TcIL3000_1_1310	-0.37137	1.85339e-10	TRUE	-0.127129	0.0246333
TcIL3000.A.H_000157000	Core histone H2A/H2B/H3/H4, putative	TcIL3000_1_1310	-0.294286	0.000124722	TRUE	-0.156547	0.0206684
TcIL3000.A.H_000157100	histone H3, putative	TcIL3000_1_1310	-0.431842	2.77041e-16	TRUE	-0.132654	0.0158741
TcIL3000.A.H_000157600	histone H3, putative	TcIL3000_1_1300	-0.426719	2.43465e-17	TRUE	-0.10847	0.040687
TcIL3000.A.H_000157700	histone H3, putative	TcIL3000_1_1300	-0.403519	1.51439e-14	TRUE	-0.151381	0.00561129
TcIL3000.A.H_000157800	histone H3, putative	TcIL3000_1_1300	-0.422618	9.93371e-15	TRUE	-0.149113	0.000568595
TcIL3000.A.H_000157900	histone H3, putative	TcIL3000_1_1300	-0.395895	3.04691e-12	TRUE	-0.154243	0.00833455
TcIL3000.A.H_000158000	histone H3, putative	TcIL3000_1_1300	-0.350358	1.21002e-07	TRUE	-0.155978	0.00539798
TcIL3000.A.H_000158100	Tubulin C-terminal domain containing protein, putative	TcIL3000_0_31240	-0.435119	1.79196e-21	TRUE	-0.114896	0.0349809
TcIL3000.A.H_000158400	Adenylate and Guanylate cyclase catalytic domain containing protein, putative	TcIL3000_0_19060	0.440108	0.000159269	TRUE	0.318144	0.00716385
TcIL3000.A.H_000158500	Adenylate and Guanylate cyclase catalytic domain containing protein, putative	TcIL3000_0_19060	0.393607	6.485e-05	TRUE	0.341801	9.96675e-05
TcIL3000.A.H_000158600	Adenylate and Guanylate cyclase catalytic domain containing protein, putative	TcIL3000_0_19060	0.427176	0.000294152	TRUE	0.339211	0.00117149
TcIL3000.A.H_000158800	Adenylate and Guanylate cyclase catalytic domain containing protein, putative	TcIL3000_0_37820	0.523363	4.5091e-06	TRUE	0.355134	0.000181311
TcIL3000.A.H_000158900	Adenylate and Guanylate cyclase catalytic domain containing protein, putative	TcIL3000_0_16440	0.501471	7.53732e-15	TRUE	0.343812	1.36612e-08
TcIL3000.A.H_000159000	Adenylate and Guanylate cyclase catalytic domain containing protein, putative	TcIL3000_0_19060	0.441572	1.53631e-07	TRUE	0.409768	7.60398e-08
TcIL3000.A.H_000159900	expression site-associated gene 2 (ESAG2) protein, putative	TcIL3000_BAC4B1_002	-2.99483	0	TRUE	-1.99794	6.57076e-154
TcIL3000.A.H_000160000	Trypanosomal VSG domain containing protein, putative	TcIL3000_0_31120	-2.65363	0	TRUE	-1.9581	1.8454e-268
TcIL3000.A.H_000160100	expression site-associated gene (ESAG) protein, putative	TcIL3000_0_36810	4.91237	6.45874e-53	TRUE	4.97248	3.44544e-48
TcIL3000.A.H_000160200	expression site-associated gene (ESAG) protein, putative	TcIL3000_0_23350	4.94145	0	TRUE	4.79373	0
TcIL3000.A.H_000160300	Trypanosomal VSG domain containing protein, putative	TcIL3000_0_12660	4.79322	0	TRUE	4.72897	0
TcIL3000.A.H_000160900	Trypanosomal VSG domain containing protein, putative	NA	0.880062	2.76383e-14	TRUE	0.944636	1.81322e-35
TcIL3000.A.H_000161600	Hsp90 protein, putative	TcIL3000_0_26140	-0.148934	0.030719	TRUE	0.248405	0.00237968
TcIL3000.A.H_000161800	Endonuclease-reverse transcriptase, putative	TcIL3000_0_58830	-0.68115	0.00597574	TRUE	-0.788827	0.00605863
TcIL3000.A.H_000162100	2-oxoglutarate (2OG) and Fe(II)-dependent oxygenase superfamily protein, putative	TcIL3000_0_09620	0.538088	2.29457e-13	TRUE	0.623308	2.08273e-17
TcIL3000.A.H_000162400	variant surface glycoprotein (VSG, atypical), putative	TcIL3000_0_42810	1.38453	0.0123527	TRUE	3.77705	1.64741e-11
TcIL3000.A.H_000162500	variant surface glycoprotein (VSG, atypical), putative	TcIL3000_0_42800	2.88733	0.000320415	TRUE	2.86926	4.66471e-05
TcIL3000.A.H_000162800	Trypanosomal VSG domain containing protein, putative	TcIL3000_0_12620	2.12251	0.000214744	TRUE	2.58303	3.29975e-05
TcIL3000.A.H_000165500	Hsp90 protein, putative	TcIL3000_0_26140	-0.138619	0.0442352	TRUE	0.258597	5.5347e-05
TcIL3000.A.H_000168200	Trypanosomal VSG domain containing protein, putative	NA	-1.06404	0.00558854	TRUE	-1.09692	6.874e-07
TcIL3000.A.H_000168700	Trypanosomal VSG domain containing protein, putative	TcIL3000_0_41700	1.38097	1.55516e-07	TRUE	0.883327	0.000132475
TcIL3000.A.H_000169000	Trypanosomal VSG domain containing protein, putative	TcIL3000_0_41740	0.900588	1.03188e-05	TRUE	1.05804	9.87567e-10
TcIL3000.A.H_000169400	Trypanosomal VSG domain containing protein, putative	TcIL3000_0_08470	1.32791	0.00115535	TRUE	0.948399	0.0257649
TcIL3000.A.H_000169600	hypothetical protein, conserved	TcIL3000_0_28280	-0.385379	0.00597068	TRUE	-0.43738	0.00485379
TcIL3000.A.H_000170500	Myosin-like protein	TcIL3000_0_30700	-0.314018	2.89064e-07	TRUE	-0.131144	0.0357332
TcIL3000.A.H_000170600	Trypanosomal VSG domain containing protein, putative	TcIL3000_BAC15B11_004	-0.200077	0.00034354	TRUE	-0.347779	1.82765e-12
TcIL3000.A.H_000170700	Trypanosomal VSG domain containing protein, putative	NA	-1.06852	1.13359e-137	TRUE	-1.4839	9.08874e-274
TcIL3000.A.H_000171600	Trypanosomal VSG domain containing protein, putative	TcIL3000_0_17130	0.6926	7.74225e-30	TRUE	0.505407	3.48654e-18
TcIL3000.A.H_000171700	expression site-associated gene 2 (ESAG2) protein, putative	TcIL3000_0_44290	1.43375	6.62084e-66	TRUE	1.06661	1.17769e-33
TcIL3000.A.H_000171800	expression site-associated gene 2 (ESAG2) protein, putative	TcIL3000_0_44300	0.909421	4.50606e-16	TRUE	0.478688	1.48575e-05
TcIL3000.A.H_000172900	Trypanosomal VSG domain containing protein, putative	TcIL3000_0_12620	1.50961	0.00200075	TRUE	2.63425	1.93672e-06
TcIL3000.A.H_000173000	Adenylate and Guanylate cyclase catalytic domain containing protein, putative	TcIL3000_0_22990	-0.842046	6.92086e-17	TRUE	-0.686528	2.55323e-11
TcIL3000.A.H_000173100	amino acid transporter AATP5	TcIL3000_0_48420	-1.5016	7.45979e-178	TRUE	-1.10999	1.06506e-96
TcIL3000.A.H_000173200	amino acid transporter AATP5	TcIL3000_0_48420	-0.589775	1.38572e-24	TRUE	-0.240051	0.00139768
TcIL3000.A.H_000173400	amino acid transporter AATP5	TcIL3000_0_13950	1.00349	5.37609e-74	TRUE	1.57069	2.49981e-116
TcIL3000.A.H_000173600	amino acid transporter AATP5	TcIL3000_0_48380	-0.151466	0.014449	TRUE	0.212361	7.12644e-05
TcIL3000.A.H_000174000	retrotransposon hot spot (RHS) protein, putative	TcIL3000_0_48750	-0.27756	0.00200599	TRUE	-0.31114	0.00217316
TcIL3000.A.H_000174400	retrotransposon hot spot (RHS) protein, putative	TcIL3000_0_51530	0.337984	0.000229825	TRUE	0.521211	1.87367e-07
TcIL3000.A.H_000174500	retrotransposon hot spot (RHS) protein, putative	TcIL3000_0_26410	0.453525	1.29191e-06	TRUE	0.6479	4.03692e-14
TcIL3000.A.H_000174600	retrotransposon hot spot (RHS) protein, putative	TcIL3000_0_60420	0.557489	0.000286926	TRUE	0.5737	6.0526e-05
TcIL3000.A.H_000174700	Retrotransposon hot spot protein, putative	TcIL3000_0_60420	0.461124	0.00267741	TRUE	0.740836	1.30893e-05
TcIL3000.A.H_000175500	expression site-associated gene 3 (ESAG3)-like protein	NA	1.46624	0.016699	TRUE	1.23346	0.0112774
TcIL3000.A.H_000176000	expression site-associated gene (ESAG) protein, putative	TcIL3000_0_55510	1.96682	0.000681306	TRUE	0.981363	0.0406397
TcIL3000.A.H_000176100	variant surface glycoprotein (VSG, atypical), putative	TcIL3000_0_48320	1.0098	0.00095056	TRUE	0.867631	0.00352304
TcIL3000.A.H_000177200	variant surface glycoprotein (VSG, atypical), putative	NA	2.83834	4.36784e-107	TRUE	2.43988	1.45153e-139
TcIL3000.A.H_000178000	retrotransposon hot spot (RHS) protein, putative	TcIL3000_0_60420	0.484924	1.02628e-09	TRUE	0.622151	2.8563e-12
TcIL3000.A.H_000178100	hypothetical protein, conserved	TcIL3000_0_60420	0.713033	0.00122269	TRUE	1.04389	1.14238e-06
TcIL3000.A.H_000179400	hypothetical protein, conserved	TcIL3000_0_35940	0.631758	0.000297193	TRUE	0.734673	6.06539e-05
TcIL3000.A.H_000181000:rRNA	unspecified product	NA	0.789807	2.95709e-23	TRUE	0.660444	1.11229e-27
TcIL3000.A.H_000181100:rRNA	unspecified product	TcIL3000_0_56580	-0.556944	0.00324919	TRUE	-0.322395	0.0471098
TcIL3000.A.H_000181400	hypothetical protein, conserved	TcIL3000_4_4130	-0.235428	8.75807e-05	TRUE	0.148147	0.0315209
TcIL3000.A.H_000182200	ubiquitin fold modifier protein, putative	NA	-0.222689	0.0492544	TRUE	-0.245553	0.0149801
TcIL3000.A.H_000182400:tRNA	unspecified product	NA	-2.20824	3.24393e-07	TRUE	-1.62535	0.00129069
TcIL3000.A.H_000182700	conserved protein, unknown function	TcIL3000_0_53400	0.372953	0.000212133	TRUE	0.288489	0.00716524
TcIL3000.A.H_000182800	conserved protein, unknown function	TcIL3000_0_37750	-0.830594	1.43219e-06	TRUE	-0.513652	0.0014914
TcIL3000.A.H_000182900	conserved protein, unknown function	TcIL3000_0_00970	1.26863	1.3146e-15	TRUE	1.49534	1.86092e-35
TcIL3000.A.H_000185000	expression site-associated gene 2 (ESAG2) protein, putative	TcIL3000_0_49580	0.58846	1.54873e-12	TRUE	0.237872	0.0135014
TcIL3000.A.H_000185100	expression site-associated gene 2 (ESAG2) protein, putative	TcIL3000_0_49590	0.778358	2.00999e-25	TRUE	0.540998	2.02251e-18
TcIL3000.A.H_000185600:rRNA	unspecified product	TcIL3000_0_48470	0.661213	1.88341e-13	TRUE	0.734895	2.77446e-23
TcIL3000.A.H_000186100	Adenylate and Guanylate cyclase catalytic domain containing protein, putative	TcIL3000_0_09840	0.459131	0.031286	TRUE	0.794932	2.07483e-05
TcIL3000.A.H_000186200	Adenylate and Guanylate cyclase catalytic domain containing protein, putative	TcIL3000_0_09840	0.694267	5.87241e-08	TRUE	0.536311	5.47752e-06
TcIL3000.A.H_000187200	hypothetical protein, conserved	NA	0.52109	0.00535501	TRUE	1.06293	4.56347e-09
TcIL3000.A.H_000187800	Endonuclease-reverse transcriptase, putative	TcIL3000_0_03680	1.56124	0.00485935	TRUE	1.11256	0.00134729
TcIL3000.A.H_000187900	expression site-associated gene 2 (ESAG2) protein, putative	TcIL3000_BAC4B1_002	1.90584	1.80649e-42	TRUE	1.1817	2.16057e-29
TcIL3000.A.H_000188000	Trypanosomal VSG domain containing protein, putative	NA	4.02591	1.00131e-11	TRUE	2.87218	1.67338e-15
TcIL3000.A.H_000188300	Trypanosomal VSG domain containing protein, putative	TcIL3000_0_12620	2.85953	1.36589e-11	TRUE	4.19977	6.47558e-16
TcIL3000.A.H_000188800	elongation factor 1-alpha, putative	TcIL3000_10_1740	-0.320811	3.27029e-09	TRUE	-0.160118	0.00461816
TcIL3000.A.H_000189100	Elongation factor Tu GTP binding domain containing protein, putative	TcIL3000_10_1740	-0.202504	0.0418904	TRUE	-0.309721	0.00149263
TcIL3000.A.H_000189500	Elongation factor Tu GTP binding domain containing protein, putative	TcIL3000_10_1740	-0.384972	2.15209e-06	TRUE	-0.225579	0.00785946
TcIL3000.A.H_000189800	Trypanosomal VSG domain containing protein, putative	NA	-1.53141	0.0260004	TRUE	-1.13267	0.00797562
TcIL3000.A.H_000190000:rRNA	unspecified product	NA	0.743241	6.70688e-25	TRUE	0.714148	1.75238e-41
TcIL3000.A.H_000190200	cysteine peptidase, Clan CA, family C1, Cathepsin L-like	TcIL3000_0_31720	0.291616	1.30852e-09	TRUE	0.529955	1.35162e-19
TcIL3000.A.H_000190300	Papain family cysteine protease, putative	TcIL3000_0_31720	0.371807	1.05896e-07	TRUE	0.482607	3.53715e-09
TcIL3000.A.H_000190400	cysteine peptidase, Clan CA, family C1, Cathepsin L-like	TcIL3000_0_31720	0.323422	1.4605e-11	TRUE	0.521144	2.20959e-20
TcIL3000.A.H_000190500	Papain family cysteine protease, putative	TcIL3000_0_55010	0.282318	2.00431e-05	TRUE	0.54483	2.49961e-15
TcIL3000.A.H_000190700	Papain family cysteine protease, putative	TcIL3000_0_31720	0.345173	2.40925e-06	TRUE	0.461398	3.53869e-11
TcIL3000.A.H_000190800	cysteine peptidase, Clan CA, family C1, Cathepsin L-like	TcIL3000_0_18880	0.171838	0.000113632	TRUE	0.388338	1.67029e-15
TcIL3000.A.H_000190900	cysteine peptidase, Clan CA, family C1, Cathepsin L-like	TcIL3000_0_18880	0.215638	4.0382e-06	TRUE	0.360868	1.70654e-14
TcIL3000.A.H_000191000	cysteine peptidase, Clan CA, family C1, Cathepsin L-like	TcIL3000_0_18880	0.188593	1.29591e-05	TRUE	0.371138	7.38756e-16
TcIL3000.A.H_000191100	cysteine peptidase, Clan CA, family C1, Cathepsin L-like	TcIL3000_0_18880	0.122487	0.0188967	TRUE	0.408531	7.31418e-25
TcIL3000.A.H_000191200	Trypanosomal VSG domain containing protein, putative	NA	-1.7266	0.0032974	TRUE	-2.07344	6.3445e-09
TcIL3000.A.H_000192600	hypothetical protein, conserved	TcIL3000_0_27520	0.16729	0.00194543	TRUE	-0.422403	1.70847e-20
TcIL3000.A.H_000192900	Trypanosomal VSG domain containing protein, putative	NA	-0.272871	8.80005e-05	TRUE	-0.619632	9.49032e-23
TcIL3000.A.H_000193200	Trypanosomal VSG domain containing protein, putative	NA	0.45612	2.56495e-08	TRUE	0.875448	1.13809e-88
TcIL3000.A.H_000194200	Trypanosomal VSG domain containing protein, putative	TcIL3000_0_18510	1.40116	2.13313e-15	TRUE	0.600122	5.89923e-05
TcIL3000.A.H_000194300	expression site-associated gene 2 (ESAG2) protein, putative	TcIL3000_0_18520	1.82711	2.63956e-11	TRUE	0.750943	0.000335127
TcIL3000.A.H_000195600	hypothetical protein, conserved	TcIL3000_0_14070	2.96661	2.97588e-06	TRUE	2.30343	0.000273868
TcIL3000.A.H_000196100	expression site-associated gene (ESAG) protein, putative	TcIL3000_0_58360	1.02714	0.00559305	TRUE	0.843098	0.0296997
TcIL3000.A.H_000196400	histone H2B, putative	TcIL3000_10_8920	-0.495864	2.53124e-13	TRUE	-0.443811	2.12215e-20
TcIL3000.A.H_000196500	histone H2B, putative	TcIL3000_10_8920	-0.525208	5.97172e-14	TRUE	-0.416087	1.41084e-18
TcIL3000.A.H_000196600	histone H2B, putative	TcIL3000_10_8920	-0.394742	5.19981e-07	TRUE	-0.437822	2.47231e-11
TcIL3000.A.H_000196700	histone H2B, putative	TcIL3000_10_8920	-0.420037	3.08957e-08	TRUE	-0.435449	6.92879e-15
TcIL3000.A.H_000196800	histone H2B, putative	TcIL3000_10_8920	-0.401955	0.00959031	TRUE	-0.495541	1.43102e-11
TcIL3000.A.H_000196900	histone H2B, putative	TcIL3000_10_8920	-0.364363	3.80911e-05	TRUE	-0.533526	2.52861e-16
TcIL3000.A.H_000197000	Core histone H2A/H2B/H3/H4, putative	TcIL3000_10_8920	-0.572312	2.63481e-11	TRUE	-0.426152	1.68817e-10
TcIL3000.A.H_000197100	histone H2B, putative	TcIL3000_10_8920	-0.443206	0.00236292	TRUE	-0.470914	4.02583e-15
TcIL3000.A.H_000197200	histone H2B, putative	TcIL3000_10_8920	-0.424216	1.12906e-10	TRUE	-0.472723	2.28344e-17
TcIL3000.A.H_000197300	histone H2B, putative	TcIL3000_10_8920	-0.450076	2.20621e-08	TRUE	-0.415963	3.93301e-11
TcIL3000.A.H_000197400	histone H2B, putative	TcIL3000_10_8920	-0.36643	1.26843e-05	TRUE	-0.508081	1.87486e-14
TcIL3000.A.H_000198600	Trypanosomal VSG domain containing protein, putative	NA	-1.01844	0.0356823	TRUE	-1.56188	0.000212658
TcIL3000.A.H_000199900:rRNA	unspecified product	NA	0.768068	1.19963e-20	TRUE	0.633139	2.11243e-20
TcIL3000.A.H_000200600	Trypanosomal VSG domain containing protein, putative	TcIL3000_0_31250	-0.266422	7.40945e-07	TRUE	0.181735	0.00214514
TcIL3000.A.H_000200700	Tubulin C-terminal domain containing protein, putative	TcIL3000_0_31230	-0.431676	3.80431e-15	TRUE	-0.129573	0.0387559
TcIL3000.A.H_000200800	Misato Segment II tubulin-like domain/Tubulin/FtsZ family, GTPase domain containing protein, putative	TcIL3000_0_27260	-0.495812	5.88536e-25	TRUE	-0.139596	0.00245527
TcIL3000.A.H_000201000	Tubulin C-terminal domain containing protein, putative	TcIL3000_0_31240	-0.415563	3.8971e-16	TRUE	-0.165395	0.000489012
TcIL3000.A.H_000201100	Tubulin C-terminal domain containing protein, putative	TcIL3000_0_31230	-0.452396	1.08371e-16	TRUE	-0.16835	0.00269013
TcIL3000.A.H_000201200	Tubulin/FtsZ family, GTPase domain containing protein, putative	TcIL3000_0_27260	-0.355973	1.75005e-08	TRUE	-0.208541	0.000569753
TcIL3000.A.H_000201600	dynein light chain LC8, putative	NA	-0.495853	3.86154e-36	TRUE	-0.368482	3.33219e-13
TcIL3000.A.H_000201700	hypothetical protein, conserved	TcIL3000.11.710	-0.28448	1.06255e-06	TRUE	-0.323251	1.65553e-08
TcIL3000.A.H_000202100	protein kinase, putative	TcIL3000_9_120	0.250097	0.000558056	TRUE	0.425427	9.77087e-10
TcIL3000.A.H_000202800	Trypanosomal VSG domain containing protein, putative	TcIL3000_0_04220	1.39282	0.0251407	TRUE	1.83013	0.000611817
TcIL3000.A.H_000203200	nucleolar RNA-binding protein, truncated	TcIL3000_8_310	0.326754	1.87417e-06	TRUE	-0.120639	0.0414677
TcIL3000.A.H_000204300	ATP-dependent DEAH-box RNA helicase, putative	TcIL3000_0_30610	-0.188593	0.00922035	TRUE	-0.162242	0.0442869
TcIL3000.A.H_000205300	variant surface glycoprotein (VSG), putative	TcIL3000_10_730	-1.14395	0.0157502	TRUE	-0.999163	0.00453051
TcIL3000.A.H_000205600	histone H4, putative	TcIL3000_0_14180	-0.346363	0.00778657	TRUE	-0.378812	0.00132122
TcIL3000.A.H_000206300	Trypanosomal VSG domain containing protein, putative	TcIL3000_0_14750	1.02263	0.000391687	TRUE	0.840073	0.00132814
TcIL3000.A.H_000206400	Trypanosomal VSG domain containing protein, putative	NA	-0.599842	0.0169622	TRUE	-0.588448	0.000225077
TcIL3000.A.H_000206700	hypothetical protein, conserved	TcIL3000_0_47660	2.2438	1.33053e-174	TRUE	1.83869	1.48715e-154
TcIL3000.A.H_000207400	pre-rrna-processing protein tsr1 homolog	TcIL3000_8_1150	-0.268791	0.00430345	TRUE	-0.416734	0.000140961
TcIL3000.A.H_000207500	Trypanosomal VSG domain containing protein, putative	TcIL3000_0_37730	1.49979	4.08137e-09	TRUE	1.0227	6.86459e-05
TcIL3000.A.H_000208200	Endonuclease/Exonuclease/phosphatase family/Endonuclease-reverse transcriptase, putative	TcIL3000_0_19870	0.385045	9.16928e-09	TRUE	0.218227	0.0021976
TcIL3000.A.H_000208500	beta tubulin	TcIL3000_0_31240	-0.472992	3.83929e-33	TRUE	-0.103808	0.0164909
TcIL3000.A.H_000208700	beta tubulin	TcIL3000_0_31240	-0.492861	1.21878e-45	TRUE	-0.116129	0.0213967
TcIL3000.A.H_000209000	argonaute-like protein	TcIL3000_10_9150	0.399921	2.64761e-12	TRUE	0.193867	0.000628735
TcIL3000.A.H_000209100	argonaute-like protein	TcIL3000_10_9150	0.476684	2.62248e-17	TRUE	0.24326	7.02148e-07
TcIL3000.A.H_000210400	MRB1-associated protein	TcIL3000.11.6870	-0.174187	0.00207102	TRUE	-0.269897	1.16188e-06
TcIL3000.A.H_000210500	hypothetical protein, conserved	TcIL3000_0_41080	-0.350474	0.000439161	TRUE	-0.348942	0.00142922
TcIL3000.A.H_000211000	expression site- associated gene (ESAG) protein, putative	TcIL3000_1_1160	-0.404107	2.3493e-14	TRUE	-0.199994	0.000146322
TcIL3000.A.H_000211100	hypothetical protein, conserved	TcIL3000_0_59570	0.786031	3.38202e-35	TRUE	0.569178	1.26077e-19
TcIL3000.A.H_000211200	expression site- associated gene (ESAG) protein, putative	TcIL3000_1_1160	-0.297572	1.04838e-09	TRUE	-0.271108	3.95176e-08
TcIL3000.A.H_000211300	hypothetical protein, conserved	TcIL3000_1_1170	0.830997	2.48937e-30	TRUE	0.589506	1.46466e-17
TcIL3000.A.H_000211400	retrotransposon hot spot (RHS) protein, putative	TcIL3000_0_21090	-0.338637	1.19965e-06	TRUE	-0.332294	1.69517e-05
TcIL3000.A.H_000211600	Trypanosome variant surface glycoprotein (A-type), putative	TcIL3000_0_32160	0.131473	0.0107518	TRUE	0.121184	0.0194871
TcIL3000.A.H_000212000	histone H4, putative	TcIL3000_0_14180	-0.607292	1.43254e-08	TRUE	-0.341473	0.000781844
TcIL3000.A.H_000212100	histone H4, putative	TcIL3000_0_14180	-0.611784	1.61136e-07	TRUE	-0.391408	0.000225819
TcIL3000.A.H_000212200	histone H4, putative	TcIL3000_5_4830	-0.509446	7.30452e-07	TRUE	-0.470182	4.65046e-08
TcIL3000.A.H_000212300	Core histone H2A/H2B/H3/H4, putative	TcIL3000_5_4830	-0.641059	6.77308e-08	TRUE	-0.441391	0.000903496
TcIL3000.A.H_000212400	histone H4, putative	TcIL3000_5_4830	-0.524992	7.10371e-10	TRUE	-0.366391	8.76032e-05
TcIL3000.A.H_000212500	histone H4, putative	TcIL3000_5_4830	-0.535747	1.37617e-10	TRUE	-0.393405	1.93672e-06
TcIL3000.A.H_000212600	histone H4, putative	TcIL3000_5_4830	-0.564103	3.79038e-11	TRUE	-0.426479	1.9709e-05
TcIL3000.A.H_000212700	Core histone H2A/H2B/H3/H4, putative	TcIL3000_5_4830	-0.545068	5.29592e-08	TRUE	-0.305426	0.000858838
TcIL3000.A.H_000212800	histone H4, putative	TcIL3000_5_4830	-0.4811	8.20276e-09	TRUE	-0.482357	1.16479e-08
TcIL3000.A.H_000212900	histone H4, putative	TcIL3000_5_4830	-0.537069	2.92523e-10	TRUE	-0.428339	4.02689e-07
TcIL3000.A.H_000213000	histone H4, putative	TcIL3000_5_4830	-0.526059	3.03154e-10	TRUE	-0.437844	6.77661e-08
TcIL3000.A.H_000213100	histone H4, putative	TcIL3000_5_4830	-0.513065	1.19565e-10	TRUE	-0.417631	7.20449e-09
TcIL3000.A.H_000213200	histone H4, putative	TcIL3000_5_4830	-0.60344	3.32461e-29	TRUE	-0.441673	1.35363e-10
TcIL3000.A.H_000213400	expression site-associated gene (ESAG) protein, putative	TcIL3000_0_07710	2.55992	0	TRUE	2.47682	0
TcIL3000.A.H_000213800	cysteine peptidase, Clan CA, family C1, Cathepsin L-like	TcIL3000_0_31720	0.392215	6.17317e-13	TRUE	0.50257	1.67217e-20
TcIL3000.A.H_000214200	dynamin-1-like protein	TcIL3000_0_42670	0.213167	3.61365e-05	TRUE	0.220396	3.50802e-06
TcIL3000.A.H_000214800	cytochrome oxidase subunit V	TcIL3000_0_52640	-0.819626	1.00851e-29	TRUE	-0.763056	5.65341e-28
TcIL3000.A.H_000215000	hypothetical protein	TcIL3000_8_7920	0.351888	0.00699717	TRUE	0.446091	0.000525561
TcIL3000.A.H_000215700	tRNA-dihydrouridine synthase 1, putative	TcIL3000_0_23020	0.156394	0.0383106	TRUE	-0.144887	0.0479527
TcIL3000.A.H_000216000	hypothetical protein, conserved	TcIL3000_0_50760	2.14966	1.29977e-39	TRUE	2.24322	7.22501e-52
TcIL3000.A.H_000216100	Protein Associated with Differentiation, putative	TcIL3000_7_5000	0.273328	0.000368067	TRUE	0.587786	4.72587e-21
TcIL3000.A.H_000216200	Protein Associated with Differentiation, putative	TcIL3000_7_5000	1.72164	8.21818e-73	TRUE	1.88169	3.40906e-79
TcIL3000.A.H_000216300	Protein Associated with Differentiation, putative	TcIL3000_7_5000	1.75903	9.90638e-43	TRUE	1.9888	2.79498e-62
TcIL3000.A.H_000216800	mRNA cap guanine-N7 methyltransferase, putative	TcIL3000.11.7270	-0.373876	5.05928e-10	TRUE	-0.402047	1.08215e-07
TcIL3000.A.H_000217500	Trypanosomal VSG domain containing protein, putative	TcIL3000_0_46320	1.55529	0.00025096	TRUE	0.857751	0.0374724
TcIL3000.A.H_000217800	variant surface glycoprotein (VSG, atypical), putative	NA	1.35573	4.76855e-75	TRUE	0.913536	2.16248e-25
TcIL3000.A.H_000217900	cysteine peptidase, Clan CA, family C1, Cathepsin L-like	TcIL3000_0_31720	0.225549	0.000395152	TRUE	0.472436	3.85088e-15
TcIL3000.A.H_000218000	cysteine peptidase, Clan CA, family C1, Cathepsin L-like	TcIL3000_0_31720	0.370449	3.5131e-11	TRUE	0.467591	1.17582e-14
TcIL3000.A.H_000218100	cysteine peptidase, Clan CA, family C1, Cathepsin L-like	TcIL3000_0_31720	0.257997	4.06407e-06	TRUE	0.539794	4.90378e-19
TcIL3000.A.H_000218200	cysteine peptidase, Clan CA, family C1, Cathepsin L-like	TcIL3000_0_31720	0.254136	1.53333e-05	TRUE	0.51339	1.53875e-16
TcIL3000.A.H_000218300	cysteine peptidase, Clan CA, family C1, Cathepsin L-like	TcIL3000_0_31720	0.269479	7.02642e-08	TRUE	0.544701	4.45436e-18
TcIL3000.A.H_000219900	Trypanosome variant surface glycoprotein (A-type), putative	TcIL3000_0_03060	1.02528	5.89907e-129	TRUE	1.41492	2.15608e-233
TcIL3000.A.H_000220000	hypothetical protein, conserved	TcIL3000.11.2210	0.357496	0.00133638	TRUE	0.517527	7.34046e-08
TcIL3000.A.H_000220700	s-adenosyl-L-methionine-c-24-delta-sterol-methyl transferase a, putative	NA	-0.188252	0.0108231	TRUE	-0.271932	5.30449e-05
TcIL3000.A.H_000220800	hypothetical protein, conserved	NA	0.593956	7.52139e-12	TRUE	0.849214	3.34067e-23
TcIL3000.A.H_000220900	Prolyl oligopeptidase family, putative	NA	0.179067	0.0249042	TRUE	0.172647	0.0163915
TcIL3000.A.H_000221100	translation elongation factor 1-beta, putative	TcIL3000_10_4890	-0.259637	3.38926e-10	TRUE	-0.278669	4.77742e-09
TcIL3000.A.H_000221400	hypothetical protein, conserved	TcIL3000_10_4900	-0.135176	0.0220615	TRUE	0.116179	0.0431772
TcIL3000.A.H_000221600	Trypanosomal VSG domain containing protein, putative	NA	1.34488	4.46913e-84	TRUE	0.619923	5.94546e-28
TcIL3000.A.H_000221700	hypothetical protein, conserved	TcIL3000_0_19590	-0.108354	0.0270799	TRUE	0.311947	1.31997e-12
TcIL3000.A.H_000222300	Trypanosomal VSG domain containing protein, putative	TcIL3000_0_39700	-0.101266	0.031383	TRUE	-0.156691	0.000785119
TcIL3000.A.H_000222500	protein kinase, putative	TcIL3000_0_56880	-0.465249	0.00530692	TRUE	-0.835753	1.70495e-08
TcIL3000.A.H_000222900	Trypanosomal VSG domain containing protein, putative	NA	1.23892	3.23124e-05	TRUE	0.980076	3.05753e-05
TcIL3000.A.H_000223000	heterogeneous nuclear ribonucleoprotein H/F, putative	TcIL3000_0_16520	0.651806	4.2823e-05	TRUE	0.456727	0.00357926
TcIL3000.A.H_000223200	Elongation factor Tu GTP binding domain/50S ribosome-binding GTPase, putative	TcIL3000_0_40470	0.150659	0.0254006	TRUE	-0.152444	0.013316
TcIL3000.A.H_000223400	hypothetical protein	TcIL3000_0_47660	1.40585	7.22277e-12	TRUE	1.36674	8.86645e-14
TcIL3000.A.H_000224200	cysteine peptidase C (CPC)	TcIL3000_0_03600	0.636838	1.60619e-35	TRUE	0.368071	7.48426e-12
TcIL3000.A.H_000224500	cysteine peptidase C (CPC)	TcIL3000_0_03600	0.452844	9.66177e-23	TRUE	0.251492	2.52868e-07
TcIL3000.A.H_000224900	hypothetical protein, conserved	TcIL3000_4_2680	0.246069	0.00875032	TRUE	0.312613	0.000108632
TcIL3000.A.H_000225000	Protein of unknown function (DUF3808), putative	TcIL3000_0_03380	0.366991	2.85243e-11	TRUE	0.529391	3.50129e-24
TcIL3000.A.H_000225600	cysteine peptidase, Clan CA, family C1, Cathepsin L-like	TcIL3000_0_60020	0.228878	1.33236e-06	TRUE	0.331467	1.18386e-12
TcIL3000.A.H_000225900	Adenylate and Guanylate cyclase catalytic domain containing protein, putative	TcIL3000_0_59890	0.719497	4.18298e-25	TRUE	0.71544	4.60997e-30
TcIL3000.A.H_000226000	Adenylate and Guanylate cyclase catalytic domain containing protein, putative	TcIL3000_0_09840	0.592656	1.0141e-09	TRUE	0.766579	4.18045e-17
TcIL3000.A.H_000226300	hypothetical protein, conserved	TcIL3000_4_360	-0.531434	3.37489e-08	TRUE	-0.2987	0.0023608
TcIL3000.A.H_000234900	dynein light chain, putative	TcIL3000_10_5730	-0.227375	0.00269717	TRUE	-0.208108	0.00229191
TcIL3000.A.H_000235300	transmembrane emp24 domain-containing protein	TcIL3000_10_5720	-0.176486	0.040861	TRUE	-0.327193	1.87755e-05
TcIL3000.A.H_000235400	histone H4, putative	TcIL3000_0_14180	-0.587953	1.54441e-07	TRUE	-0.279046	0.00874204
TcIL3000.A.H_000235500	histone H4, putative	TcIL3000_0_14180	-0.592077	2.01336e-07	TRUE	-0.321214	0.00485595
TcIL3000.A.H_000235600	histone H4, putative	TcIL3000_0_14180	-0.489656	1.46225e-07	TRUE	-0.335236	0.00264906
TcIL3000.A.H_000235800	histone H4, putative	TcIL3000_0_14180	-0.560141	1.95788e-10	TRUE	-0.338156	0.000247904
TcIL3000.A.H_000236600	Trypanosomal VSG domain containing protein, putative	TcIL3000_0_12620	3.38418	9.2821e-20	TRUE	3.73046	6.50802e-22
TcIL3000.A.H_000236700	Tubulin/FtsZ family, GTPase domain containing protein, putative	TcIL3000_0_31240	-0.464622	1.19402e-12	TRUE	-0.234776	0.000696643
TcIL3000.A.H_000237900	retrotransposon hot spot (RHS) protein, putative	TcIL3000_0_06030	0.435482	3.06976e-07	TRUE	0.394403	7.55724e-06
TcIL3000.A.H_000238600	hypothetical protein, conserved	NA	0.366947	0.00136733	TRUE	-0.329736	0.0042302
TcIL3000.A.H_000239800	Trypanosomal VSG domain containing protein, putative	TcIL3000_0_49270	-0.878659	0.0218032	TRUE	-0.766281	0.00850108
TcIL3000.A.H_000240400	Metallopeptidase family M24, putative	TcIL3000_10_12660	-0.555082	1.22653e-17	TRUE	-0.579321	4.91613e-20
TcIL3000.A.H_000240700	Multiprotein-bridging factor 1, putative	TcIL3000_10_12680	-0.443591	2.39246e-05	TRUE	-0.328724	0.018846
TcIL3000.A.H_000240800	Mitochondrial ADP/ATP carrier protein 5a, putative	TcIL3000_10_12700	-0.288977	2.1053e-09	TRUE	-0.179428	0.000735931
TcIL3000.A.H_000240900	Mitochondrial ADP/ATP carrier protein 5a, putative	TcIL3000_10_12700	-0.379593	2.77844e-15	TRUE	-0.145487	0.00686929
TcIL3000.A.H_000241000	Mitochondrial ADP/ATP carrier protein 5a, putative	TcIL3000_10_12700	-0.380659	6.20679e-13	TRUE	-0.144515	0.0123695
TcIL3000.A.H_000241900	hypothetical protein, conserved	TcIL3000_0_58590	-0.168375	0.0271077	TRUE	-0.235351	0.00252977
TcIL3000.A.H_000242100	Trypanosomal VSG domain containing protein, putative	NA	1.36257	1.52094e-07	TRUE	1.19584	1.03373e-09
TcIL3000.A.H_000242400	major facilitator superfamily protein (MFS), putative	TcIL3000_10_11980	0.379988	3.12921e-12	TRUE	0.578889	8.17798e-36
TcIL3000.A.H_000243600	microtubule-associated protein 2	TcIL3000_10_8820	0.299385	0.00195532	TRUE	0.71991	2.95094e-16
TcIL3000.A.H_000243700	hypothetical protein, conserved	TcIL3000_10_8820	0.321287	0.0115699	TRUE	0.662997	4.27621e-11
TcIL3000.A.H_000243800	hypothetical protein, conserved	TcIL3000_10_8820	0.250424	0.0240075	TRUE	0.78555	7.70401e-17
TcIL3000.A.H_000243900	hypothetical protein, conserved	TcIL3000_10_8820	0.383221	0.000201333	TRUE	0.798247	1.1098e-14
TcIL3000.A.H_000244000	microtubule-associated protein 2	TcIL3000_10_8820	0.334934	1.11135e-06	TRUE	0.715805	2.65589e-49
TcIL3000.A.H_000244100	hypothetical protein, conserved	TcIL3000_10_8820	0.407236	3.95641e-08	TRUE	0.499592	9.96876e-14
TcIL3000.A.H_000245800	Trypanosomal VSG domain containing protein, putative	TcIL3000_0_48340	1.08585	0.00454497	TRUE	1.09978	0.00480389
TcIL3000.A.H_000246300	Core histone H2A/H2B/H3/H4, putative	TcIL3000_7_2140	-0.464256	4.34098e-08	TRUE	-0.289931	0.000346194
TcIL3000.A.H_000246500	histone H2A, putative	TcIL3000_7_2140	-0.499614	1.03004e-12	TRUE	-0.37181	1.94578e-07
TcIL3000.A.H_000246600	histone H2A, putative	TcIL3000_7_2140	-0.425466	1.33979e-06	TRUE	-0.316359	5.06304e-06
TcIL3000.A.H_000246700	Core histone H2A/H2B/H3/H4, putative	TcIL3000_7_2140	-0.558381	6.6474e-17	TRUE	-0.32788	1.13651e-05
TcIL3000.A.H_000247000	phosphatidylinositol 4-kinase alpha, putative	TcIL3000_3_2660	0.234221	0.000612426	TRUE	0.492201	2.48404e-15
TcIL3000.A.H_000247400	retrotransposon hot spot (RHS) protein, putative	TcIL3000_0_21090	-0.221365	0.0443904	TRUE	-0.204115	0.0391416
TcIL3000.A.H_000247500	Trypanosomal VSG domain containing protein, putative	NA	2.96431	0	TRUE	2.41969	0
TcIL3000.A.H_000248400	bilobe protein, conserved	TcIL3000_0_14430	0.1338	0.0188201	TRUE	0.370223	4.63515e-10
TcIL3000.A.H_000249100	hypothetical protein, conserved	TcIL3000_0_15620	0.211335	0.00528995	TRUE	0.310138	1.02888e-05
TcIL3000.A.H_000250200	hypothetical protein, conserved	NA	-0.336502	0.0338405	TRUE	-0.540237	0.000295739
TcIL3000.A.H_000251300	AAA domain containing protein, putative	TcIL3000_0_60900	0.663106	2.15254e-19	TRUE	0.198441	0.0136582
TcIL3000.A.H_000252000	cysteine peptidase C (CPC)	TcIL3000_0_03600	0.687304	3.95664e-60	TRUE	0.558762	2.87203e-38
TcIL3000.A.H_000252300	retrotransposon hot spot (RHS) protein, putative	TcIL3000_0_06880	0.183719	0.0153408	TRUE	0.184584	0.0352098
TcIL3000.A.H_000252700	alkyl-dihydroxyacetone phosphate synthase	TcIL3000_0_37370	1.33531	3.27064e-98	TRUE	1.61509	3.68395e-130
TcIL3000.A.H_000254500	Adenylate and Guanylate cyclase catalytic domain containing protein, putative	TcIL3000_0_31740	0.346331	0.00380304	TRUE	0.266601	0.029031
TcIL3000.A.H_000254600	Adenylate and Guanylate cyclase catalytic domain containing protein, putative	TcIL3000_0_45250	0.542534	1.78553e-06	TRUE	0.378372	0.0015515
TcIL3000.A.H_000254700	Adenylate and Guanylate cyclase catalytic domain containing protein, putative	TcIL3000_0_16440	0.535551	2.83777e-08	TRUE	0.305848	0.000568595
TcIL3000.A.H_000255400	expression site-associated gene (ESAG) protein, putative	NA	1.16533	3.56979e-16	TRUE	0.81522	6.67554e-11
TcIL3000.A.H_000255500	variant surface glycoprotein (VSG, atypical), putative	TcIL3000_0_48470	1.06595	1.36726e-29	TRUE	0.379589	1.21006e-08
TcIL3000.A.H_000255800	hypothetical protein	TcIL3000_10_2930	0.134173	0.0492544	TRUE	0.390009	7.53835e-10
TcIL3000.A.H_000255900	protease regulatory ATPase subunit 4	TcIL3000_10_2910	-0.117791	0.0230681	TRUE	-0.108925	0.0416873
TcIL3000.A.H_000256000	elongation factor 1-alpha, putative	TcIL3000_10_1740	-0.27354	9.86683e-10	TRUE	-0.114203	0.0119248
TcIL3000.A.H_000256100	elongation factor 1-alpha, putative	TcIL3000_10_1740	-0.309625	5.37649e-11	TRUE	-0.13129	0.0089575
TcIL3000.A.H_000256200	elongation factor 1-alpha, putative	TcIL3000_10_1740	-0.301164	1.09494e-07	TRUE	-0.154002	0.00183718
TcIL3000.A.H_000257400	ATP-dependent DEAH-box RNA helicase, putative	TcIL3000_0_01230	-0.306295	0.00107393	TRUE	-0.239914	0.0207867
TcIL3000.A.H_000258900	hypothetical protein, conserved	TcIL3000_0_60820	0.774805	7.87107e-13	TRUE	0.538449	1.96452e-07
TcIL3000.A.H_000259000	hypothetical protein, conserved	TcIL3000_0_60820	0.646262	7.77075e-07	TRUE	0.570185	0.000194455
TcIL3000.A.H_000259100	hypothetical protein, conserved	TcIL3000_0_60820	0.604756	1.75285e-07	TRUE	0.701035	1.14801e-10
TcIL3000.A.H_000259900	hypothetical protein	NA	-0.300043	0.0166181	TRUE	-0.281266	0.0451643
TcIL3000.A.H_000260000	Paraflagellar rod protein 2-5	NA	-0.266038	1.00555e-07	TRUE	-0.183388	0.00157021
TcIL3000.A.H_000260100	Paraflagellar rod protein 2-5	NA	-0.297801	4.57949e-11	TRUE	-0.223386	3.81034e-06
TcIL3000.A.H_000260500	THT2A - glucose transporter, putative	TcIL3000_10_7310	-1.29342	2.25225e-161	TRUE	-0.524826	3.78741e-35
TcIL3000.A.H_000260600	THT2A - glucose transporter, putative	TcIL3000_10_7320	-0.733921	4.5554e-54	TRUE	-0.130341	0.0130562
TcIL3000.A.H_000260700	Sugar (and other) transporter, putative	TcIL3000_10_7310	-1.29864	6.61752e-74	TRUE	-0.64347	7.63764e-18
TcIL3000.A.H_000261600	UDP-Gal or UDP-GlcNAc-dependent glycosyltransferase, putative	TcIL3000_0_18980	2.30518	6.58325e-25	TRUE	2.19535	3.12042e-21
TcIL3000.A.H_000262500	RNA recognition motif (a.k.a. RRM, RBD, or RNP domain)/RNA recognition motif. (a.k.a. RRM, RBD, or RNP domain), putative	TcIL3000.11.470	-0.16908	0.0148852	TRUE	0.306777	1.05711e-05
TcIL3000.A.H_000262600	hypothetical protein, conserved	TcIL3000.11.430	0.462306	7.5631e-06	TRUE	0.262656	0.0366886
TcIL3000.A.H_000263300	variant surface glycoprotein (VSG, atypical), putative	TcIL3000_0_48320	1.73089	1.58962e-07	TRUE	1.18791	0.000768498
TcIL3000.A.H_000264400	glutamyl-tRNA synthetase, putative	TcIL3000_6_4040	-0.261603	4.98456e-07	TRUE	-0.398316	4.23923e-12
TcIL3000.A.H_000264600	cell division cycle protein 16 homolog, putative	TcIL3000_6_1180	-0.188254	0.0397338	TRUE	-0.334824	0.00096324
TcIL3000.A.H_000264900	protein kinase, putative	TcIL3000_2_1340	-0.256318	0.0187934	TRUE	-0.451329	0.000183511
TcIL3000.A.H_000265200	ATP-dependent DEAH-box RNA helicase, putative	TcIL3000_0_03560	-0.371478	8.43865e-12	TRUE	-0.153481	0.0256341
TcIL3000.A.H_000265400	conserved protein	NA	0.617132	6.5146e-14	TRUE	0.340455	1.1416e-05
TcIL3000.A.H_000265500	META domain/Domain of unknown function (DUF1935), putative	TcIL3000_0_28530	-0.22133	0.0201037	TRUE	-0.369843	3.93235e-05
TcIL3000.A.H_000265600	conserved protein	NA	0.633087	1.1572e-14	TRUE	0.235652	0.00259563
TcIL3000.A.H_000266700	expression site-associated gene 2 (ESAG2) protein, putative	TcIL3000_BAC4B1_002	1.56377	9.63678e-07	TRUE	1.2591	2.77186e-08
TcIL3000.A.H_000266900	hypothetical protein, conserved	TcIL3000_8_6610	1.28684	7.17369e-172	TRUE	1.38837	7.02283e-208
TcIL3000.A.H_000267000	hypothetical protein, conserved	TcIL3000_8_6600	0.158406	0.0145642	TRUE	0.273317	2.8657e-06
TcIL3000.A.H_000267400	hypothetical protein, conserved	TcIL3000_0_27530	0.880029	0.00353376	TRUE	1.35686	1.70197e-05
TcIL3000.A.H_000267600	Invariant surface glycoprotein, putative	TcIL3000_0_31810	0.988719	3.34119e-77	TRUE	1.0179	6.5118e-78
TcIL3000.A.H_000270700	hypothetical protein, conserved	TcIL3000_0_60290	0.473274	0.000711844	TRUE	0.445702	0.00109207
TcIL3000.A.H_000270800	Inorganic H+ pyrophosphatase, putative	TcIL3000_0_60300	-0.788464	4.11504e-19	TRUE	-0.419913	1.44495e-05
TcIL3000.A.H_000273100	Hsp90 protein, putative	TcIL3000_0_26140	-0.216155	0.0121894	TRUE	0.316715	0.000470708
TcIL3000.A.H_000273500	UDP-Gal or UDP-GlcNAc-dependent glycosyltransferase, putative	TcIL3000_1_10	2.44181	1.67448e-151	TRUE	2.60975	1.89227e-171
TcIL3000.A.H_000273600	Zinc finger, C2H2 type/C2H2-type zinc finger containing protein, putative	TcIL3000_1_40	2.04902	1.31401e-247	TRUE	2.42611	0
TcIL3000.A.H_000273700	hypothetical protein, conserved	TcIL3000_1_80	1.86238	2.00694e-06	TRUE	2.15803	6.54158e-13
TcIL3000.A.H_000273800	hypothetical protein	TcIL3000_1_90	1.98821	2.91583e-66	TRUE	1.94045	1.11532e-80
TcIL3000.A.H_000274200	Histone-lysine N-methyltransferase, H3 lysine-76 specific	TcIL3000_1_140	-0.466879	1.19391e-07	TRUE	-0.243851	0.000651538
TcIL3000.A.H_000274300	phosphate-repressible phosphate permease, putative	TcIL3000_1_150	-0.588523	6.39911e-26	TRUE	-0.488363	1.84898e-25
TcIL3000.A.H_000274400	phosphate-repressible phosphate permease, putative	TcIL3000_0_52300	-0.468092	1.92624e-13	TRUE	-0.299528	1.11684e-05
TcIL3000.A.H_000275100	phosphoglycerate kinase	TcIL3000_1_220	-0.176272	0.00266574	TRUE	-0.117775	0.0359054
TcIL3000.A.H_000275200	phosphoglycerate kinase	TcIL3000_0_37930	-0.306869	4.92707e-07	TRUE	-0.310885	1.21927e-08
TcIL3000.A.H_000275300	phosphoglycerate kinase	TcIL3000_0_37930	-0.394416	4.52524e-13	TRUE	-0.428401	9.38177e-15
TcIL3000.A.H_000275400	phosphoglycerate kinase	TcIL3000_1_240	-0.189404	0.000799449	TRUE	-0.197418	0.000440854
TcIL3000.A.H_000275500	NADH-ubiquinone oxidoreductase complex I subunit, putative	TcIL3000_1_250	-0.28603	0.000526126	TRUE	-0.268686	0.000530889
TcIL3000.A.H_000275600	phosphatidylinositol-4-phosphate 5-kinase related	TcIL3000_1_260	-0.249687	0.000701071	TRUE	-0.225591	0.000464381
TcIL3000.A.H_000276000	hypothetical protein, conserved	TcIL3000_1_310	-0.241589	0.00435655	TRUE	-0.179596	0.0105239
TcIL3000.A.H_000276400	transmembrane protein, putative	TcIL3000_1_350	-0.240192	2.72259e-05	TRUE	-0.357208	9.7886e-11
TcIL3000.A.H_000276700	Enkuring domain-containig protein	TcIL3000_1_410	-0.26824	4.10306e-07	TRUE	-0.315757	2.61313e-07
TcIL3000.A.H_000276800	developmentally regulated phosphoprotein	TcIL3000_1_420	-0.266382	1.13203e-06	TRUE	-0.262685	7.41497e-05
TcIL3000.A.H_000277100	hypothetical protein, conserved	TcIL3000_0_40750	-0.573723	1.31207e-09	TRUE	-0.820563	6.31834e-18
TcIL3000.A.H_000278100	glycerol-3-phosphate dehydrogenase (FAD-dependent), putative	NA	-0.310061	0.00361913	TRUE	-0.312903	0.000997543
TcIL3000.A.H_000278900	cytidine triphosphate synthase, putative	TcIL3000_1_750	-0.152979	0.00545718	TRUE	-0.1842	0.000691859
TcIL3000.A.H_000279000	homocysteine S-methyltransferase, putative	TcIL3000_1_760	0.684218	3.1887e-23	TRUE	0.569661	3.93781e-13
TcIL3000.A.H_000279400	Quinonprotein alcohol dehydrogenase-like protein, putative	TcIL3000_0_17760	0.178849	0.00786343	TRUE	0.183182	0.00916712
TcIL3000.A.H_000279900	Overproducer of inositol protein 10 homolog, putative	TcIL3000_1_860	-0.370363	1.08297e-08	TRUE	-0.240915	5.96959e-05
TcIL3000.A.H_000280100	conserved protein, unknown function	TcIL3000_0_53400	0.355989	8.85179e-07	TRUE	0.382172	1.19684e-07
TcIL3000.A.H_000280200	conserved protein, unknown function	TcIL3000_0_53370	-0.714872	0.000967322	TRUE	-0.420095	0.00443438
TcIL3000.A.H_000280300	conserved protein, unknown function	TcIL3000_0_57070	1.39565	2.06566e-22	TRUE	1.47178	1.90486e-31
TcIL3000.A.H_000280400	protein kinase, putative	TcIL3000_0_00130	0.836515	1.44297e-19	TRUE	1.15504	3.19027e-46
TcIL3000.A.H_000280700	vesicular-fusion protein nsf, putative	TcIL3000_1_910	0.135814	0.0314566	TRUE	0.183591	0.000137406
TcIL3000.A.H_000280900	tRNA pseudouridine synthase D (TruD), putative	TcIL3000_1_950	0.116364	0.0246969	TRUE	0.306994	3.30048e-12
TcIL3000.A.H_000281700	transmembrane protein, conserved	TcIL3000_0_54370	0.16865	0.00117608	TRUE	0.167018	0.000326257
TcIL3000.A.H_000283200	conserved protein, unknown function	TcIL3000_0_06420	0.296077	0.000554446	TRUE	0.225736	0.0013139
TcIL3000.A.H_000283600	hypothetical protein, conserved	TcIL3000_0_06460	0.705549	1.02876e-05	TRUE	0.279215	0.0325369
TcIL3000.A.H_000284100	phosphatidylinositol 3-kinase, putative	TcIL3000_1_1110	0.433274	0.000827957	TRUE	0.183934	0.000359831
TcIL3000.A.H_000284500	expression site- associated gene (ESAG) protein, putative	TcIL3000_1_1160	-0.340901	1.81929e-11	TRUE	-0.290215	1.88044e-09
TcIL3000.A.H_000284600	hypothetical protein, conserved	TcIL3000_0_47420	1.03024	1.51238e-48	TRUE	0.81958	1.09402e-28
TcIL3000.A.H_000284700	hypothetical protein, conserved	TcIL3000_0_59570	0.685149	6.71571e-15	TRUE	0.549383	2.48995e-10
TcIL3000.A.H_000284800	hypothetical protein	TcIL3000_0_59570	0.762088	1.211e-17	TRUE	0.558517	8.30246e-10
TcIL3000.A.H_000284900	hypothetical protein, conserved	TcIL3000_0_59570	0.741394	7.47911e-27	TRUE	0.608945	2.02469e-24
TcIL3000.A.H_000285000	hypothetical protein	TcIL3000_0_47390	-1.09003	3.77852e-57	TRUE	-1.21615	2.24031e-80
TcIL3000.A.H_000285100	Adenylate and Guanylate cyclase catalytic domain containing protein, putative	TcIL3000_0_59590	0.631759	2.22251e-45	TRUE	0.605382	7.74781e-35
TcIL3000.A.H_000285200	acidic phosphatase, putative	TcIL3000_0_51750	0.301105	2.85308e-13	TRUE	0.483417	1.09482e-36
TcIL3000.A.H_000285300	acidic phosphatase, putative	TcIL3000_0_51760	0.397454	1.17103e-20	TRUE	0.618073	1.21905e-58
TcIL3000.A.H_000285500	retrotransposon hot spot (RHS) protein, putative	TcIL3000_0_51770	-0.138431	0.0239565	TRUE	-0.165125	0.0106889
TcIL3000.A.H_000287000	cytochrome oxidase subunit X	NA	-0.747049	2.99437e-12	TRUE	-0.77734	6.33842e-12
TcIL3000.A.H_000287100	membrane-bound acid phosphatase 2	TcIL3000.11.13530	0.159769	0.0033285	TRUE	-0.204264	0.000826071
TcIL3000.A.H_000287200	cytochrome oxidase subunit X	NA	-0.557449	1.46225e-07	TRUE	-0.844695	3.02814e-16
TcIL3000.A.H_000287300	retrotransposon hot spot (RHS) protein, putative	TcIL3000_0_49040	0.156044	0.0044939	TRUE	0.197464	2.83417e-05
TcIL3000.A.H_000287500	Trypanosomal VSG domain containing protein, putative	TcIL3000_0_49100	0.533204	7.36689e-46	TRUE	0.856271	4.41977e-76
TcIL3000.A.H_000287600	hypothetical protein, conserved	TcIL3000_0_49110	1.27547	4.16664e-08	TRUE	1.6391	4.18913e-15
TcIL3000.A.H_000288000	hypothetical protein, conserved	TcIL3000_0_20810	1.46286	0.0161915	TRUE	1.46177	0.0362457
TcIL3000.A.H_000288100	expression site-associated gene (ESAG) protein, putative	TcIL3000_0_39960	2.80857	0	TRUE	2.69455	3.15932e-301
TcIL3000.A.H_000288700	hypothetical protein, conserved	TcIL3000_0_31230	-0.455332	3.03109e-12	TRUE	-0.196484	0.000356881
TcIL3000.A.H_000288900	beta tubulin	TcIL3000_0_31240	-0.480525	5.70109e-35	TRUE	-0.11096	0.0248829
TcIL3000.A.H_000289300	calpain-like protein, putative	TcIL3000_1_1260	-0.392657	5.89232e-10	TRUE	-0.511742	8.15352e-19
TcIL3000.A.H_000289600	calpain-like protein, putative	TcIL3000_1_1220	-0.440706	1.76779e-07	TRUE	-0.451014	1.55923e-06
TcIL3000.A.H_000289700	calpain-like cysteine peptidase, Clan CA, family C2	TcIL3000_1_1210	-0.229722	0.000619574	TRUE	-0.319972	1.60804e-07
TcIL3000.A.H_000290000	cysteine peptidase, Clan CA, family C2, putative	TcIL3000_0_54930	-0.324437	1.85723e-06	TRUE	-0.168702	0.00400092
TcIL3000.A.H_000290200	Mitogen-activated kinase kinase kinase, putative	TcIL3000_0_54880	0.342332	1.99028e-09	TRUE	0.393475	6.27262e-16
TcIL3000.A.H_000290500	paraflagellar rod component, putative	TcIL3000_0_54850	-0.222991	2.40883e-06	TRUE	-0.145603	0.00210393
TcIL3000.A.H_000291100	hypothetical protein, conserved	TcIL3000_2_120	-0.199268	0.00024074	TRUE	-0.437202	2.25636e-25
TcIL3000.A.H_000291200	exportin-T, putative	TcIL3000_2_130	-0.173811	0.00249947	TRUE	-0.177096	0.000418227
TcIL3000.A.H_000291300	phosphatidylinositol kinase related protein, putative	TcIL3000_2_140	0.2391	1.06255e-06	TRUE	0.231975	1.00705e-07
TcIL3000.A.H_000291600	Glycerophosphoryl diester phosphodiesterase family, putative	TcIL3000_2_180	0.285927	0.000537657	TRUE	0.216574	0.00912945
TcIL3000.A.H_000291900	glycosyltransferase (GlcNAc), putative	TcIL3000_2_200	0.460949	3.95291e-19	TRUE	0.332816	3.17119e-10
TcIL3000.A.H_000292100	glycosyltransferase (GlcNAc), putative	TcIL3000_0_43290	-0.258007	0.000946376	TRUE	-0.486839	1.33034e-12
TcIL3000.A.H_000292500	proteasome regulatory non-ATPase subunit 6	TcIL3000_2_240	-0.139017	0.00722228	TRUE	-0.263932	6.24369e-09
TcIL3000.A.H_000292600	ribosomal RNA methyltransferase, putative	TcIL3000_0_50270	-0.128809	0.0350513	TRUE	-0.181277	0.0016973
TcIL3000.A.H_000293000	hypothetical protein, conserved	NA	-0.234976	0.0336861	TRUE	-0.639873	1.72632e-08
TcIL3000.A.H_000293200	voltage-dependent anion-selective channel 1	TcIL3000_0_45310	-0.350807	8.1084e-09	TRUE	-0.441019	8.85079e-14
TcIL3000.A.H_000295000	mitochondrial carrier protein	TcIL3000_2_330	0.382046	1.41872e-06	TRUE	0.172583	0.0293266
TcIL3000.A.H_000295600	fatty acid desaturase, putative	TcIL3000_2_380	-0.499058	1.2223e-17	TRUE	-0.379917	3.42023e-12
TcIL3000.A.H_000296400	Got1/Sft2-like family, putative	TcIL3000_0_57280	0.646168	6.93178e-06	TRUE	0.341752	0.012156
TcIL3000.A.H_000296700	hypothetical protein, conserved	TcIL3000_2_410	0.387241	8.99078e-09	TRUE	-0.419842	8.0467e-12
TcIL3000.A.H_000296800	Got1/Sft2-like family, putative	TcIL3000_0_57280	0.606265	3.47208e-06	TRUE	0.558743	0.000218881
TcIL3000.A.H_000297300	cysteine peptidase, Clan CA, family C51, putative	TcIL3000_0_44670	0.244097	0.000175072	TRUE	0.312616	3.44048e-07
TcIL3000.A.H_000297400	cysteine peptidase, Clan CA, family C51, putative	TcIL3000_0_44680	0.340422	1.97226e-05	TRUE	0.207634	0.0188989
TcIL3000.A.H_000297700	hypothetical protein, conserved	NA	-0.280128	3.34525e-05	TRUE	-0.399821	4.12485e-10
TcIL3000.A.H_000298500	heterogeneous nuclear ribonucleoprotein H/F, putative	TcIL3000_0_16520	0.473268	0.00156512	TRUE	0.571921	1.44597e-05
TcIL3000.A.H_000298700	Complex 1 protein (LYR family), putative	NA	-0.325189	0.00642014	TRUE	-0.32736	0.00667173
TcIL3000.A.H_000299100	GRIP-related Arf-binding domain containing protein, putative	TcIL3000_0_39060	0.11798	0.024537	TRUE	0.148151	0.00324194
TcIL3000.A.H_000299200	hypothetical protein, conserved	TcIL3000_0_39070	-0.237025	2.82985e-06	TRUE	-0.265614	1.61518e-08
TcIL3000.A.H_000299600	signal recognition particle receptor beta subunit, putative	TcIL3000_2_590	-0.193484	0.00232088	TRUE	-0.365206	6.06772e-07
TcIL3000.A.H_000299900	hypothetical protein, conserved	TcIL3000_2_650	0.32719	3.10602e-05	TRUE	0.396381	1.99389e-08
TcIL3000.A.H_000300000	hypothetical protein, conserved	TcIL3000_2_660	0.27866	0.00290526	TRUE	0.394683	4.96661e-05
TcIL3000.A.H_000300200	protein kinase, putative	TcIL3000_2_680	0.191969	0.0007828	TRUE	0.443063	4.89685e-15
TcIL3000.A.H_000301100	paraflagellar rod protein, putative	TcIL3000_2_740	0.193715	0.000565991	TRUE	0.244153	3.79024e-05
TcIL3000.A.H_000301200	trypanothione synthetase, putative	TcIL3000_2_770	0.146665	0.00319122	TRUE	0.247329	1.20785e-09
TcIL3000.A.H_000301600	Eukaryotic protein of unknown function (DUF846), putative	TcIL3000_0_51430	0.346274	2.35734e-12	TRUE	0.405582	3.50034e-15
TcIL3000.A.H_000301800	hypothetical protein, conserved	TcIL3000_2_830	-0.242121	5.28314e-06	TRUE	-0.138291	0.0156378
TcIL3000.A.H_000302000	hypothetical protein, conserved	TcIL3000_0_05020	0.217573	0.00123022	TRUE	0.322556	1.67481e-08
TcIL3000.A.H_000302300	Dpy-30 motif containing protein, putative	TcIL3000_2_870	0.270336	3.1022e-07	TRUE	0.286294	3.98559e-10
TcIL3000.A.H_000302400	Intraflagellar transport protein 43, putative	TcIL3000_2_880	0.174789	0.000593192	TRUE	0.185439	0.000208037
TcIL3000.A.H_000302600	FtsJ cell division protein, putative	TcIL3000_0_06130	0.140377	0.00857871	TRUE	0.116286	0.0390086
TcIL3000.A.H_000303100	hypothetical protein, conserved	TcIL3000_2_930	0.15046	0.0462426	TRUE	0.218914	0.0014236
TcIL3000.A.H_000304400	Phosducin, putative	TcIL3000_2_1050	-0.397495	2.39912e-16	TRUE	-0.487492	2.1967e-27
TcIL3000.A.H_000305800	GTP binding protein, putative	TcIL3000_2_1210	-0.479371	1.02082e-29	TRUE	-0.522552	4.1088e-34
TcIL3000.A.H_000306100	hypothetical protein, conserved	TcIL3000_2_1240	-0.359235	1.38178e-09	TRUE	-0.524935	1.49875e-14
TcIL3000.A.H_000306300	TPR-repeat protein, putative	TcIL3000_2_1260	-0.14849	0.0228801	TRUE	-0.213663	0.000637879
TcIL3000.A.H_000306400	chaperone protein DNAj, putative	TcIL3000_2_1270	-0.492687	3.2664e-36	TRUE	-0.327599	1.47066e-18
TcIL3000.A.H_000306600	Tat binding protein 1(TBP-1)-interacting protein (TBPIP), putative	TcIL3000_2_1290	0.476707	1.44634e-18	TRUE	0.510381	1.55952e-21
TcIL3000.A.H_000307000	protein kinase, putative	TcIL3000_2_1340	-0.29712	0.00497817	TRUE	-0.439509	5.56087e-05
TcIL3000.A.H_000307100	PRP19-like protein, putative	TcIL3000_2_1350	-0.278654	0.000214804	TRUE	-0.315032	1.22584e-06
TcIL3000.A.H_000307800	hypothetical protein, conserved	TcIL3000_0_13070	0.190519	0.0421984	TRUE	0.225653	0.00594267
TcIL3000.A.H_000308500	hypothetical protein, conserved	TcIL3000_0_13070	0.242265	0.00791497	TRUE	0.235719	0.004645
TcIL3000.A.H_000308900	tyrosyl-DNA Phosphodiesterase (Tdp1), putative	TcIL3000_0_25380	-0.149736	0.00246552	TRUE	-0.132295	0.0247409
TcIL3000.A.H_000309600	hypothetical protein, conserved	TcIL3000_0_50800	0.274408	2.01978e-05	TRUE	0.305136	1.99807e-06
TcIL3000.A.H_000310000	Trypanosomal VSG domain containing protein, putative	NA	-0.173646	2.03928e-05	TRUE	-0.106364	0.0276225
TcIL3000.A.H_000310100	Trypanosomal VSG domain containing protein, putative	TcIL3000_0_37630	-0.265744	1.07696e-10	TRUE	-0.152528	0.00339032
TcIL3000.A.H_000310400	hypothetical protein, conserved	TcIL3000_0_40420	-0.258039	1.19333e-05	TRUE	-0.216564	1.75265e-05
TcIL3000.A.H_000310900	hypothetical protein, conserved	NA	-0.532882	5.00245e-09	TRUE	-0.540975	2.21555e-10
TcIL3000.A.H_000311000	RING-variant domain containing protein, putative	TcIL3000_3_40	0.209723	0.000377999	TRUE	0.217134	1.30893e-05
TcIL3000.A.H_000311100	zinc finger protein 3	TcIL3000_3_50	-0.325155	1.17674e-11	TRUE	-0.264799	1.2745e-09
TcIL3000.A.H_000311400	SET domain containing protein, putative	TcIL3000_3_120	-0.339292	3.0685e-05	TRUE	-0.217362	0.00730784
TcIL3000.A.H_000311700	proteasome alpha 7 subunit	TcIL3000_0_36040	-0.132781	0.0167084	TRUE	-0.31472	1.43496e-08
TcIL3000.A.H_000312000	SET domain containing protein, putative	TcIL3000_0_34170	-0.349699	3.65618e-06	TRUE	-0.310193	0.000114597
TcIL3000.A.H_000312500	Acyl carrier protein, mitochondrial	NA	-0.379193	3.0021e-13	TRUE	-0.446415	9.65122e-18
TcIL3000.A.H_000312600	Histone RNA hairpin-binding protein RNA-binding domain containing protein, putative	TcIL3000_0_03310	-0.435209	4.31477e-13	TRUE	-0.510183	7.14681e-17
TcIL3000.A.H_000312900	PUB domain containing protein, putative	TcIL3000_0_03340	0.174997	0.0038582	TRUE	-0.176764	0.00599303
TcIL3000.A.H_000313500	2OG-Fe(II) oxygenase superfamily, putative	TcIL3000_3_220	-0.205911	0.00159834	TRUE	-0.158122	0.00792096
TcIL3000.A.H_000313700	hypothetical protein, conserved	TcIL3000_3_240	0.306302	1.43576e-09	TRUE	0.217442	4.03196e-06
TcIL3000.A.H_000314100	RNA-binding protein	TcIL3000_0_04510	-0.255051	5.55805e-06	TRUE	-0.325356	5.65231e-10
TcIL3000.A.H_000314700	small nuclear RNA (snRNA) U1	TcIL3000_3_310	-0.150749	0.040464	TRUE	-0.436593	1.25397e-10
TcIL3000.A.H_000315000	GTP-binding nuclear protein rtb2, putative	TcIL3000_3_340	-0.390359	2.68857e-22	TRUE	-0.20708	6.53208e-08
TcIL3000.A.H_000316000	GIY-YIG catalytic domain containing protein, putative	TcIL3000_0_20040	0.249739	1.86615e-06	TRUE	0.304961	5.15438e-08
TcIL3000.A.H_000316100	Ribonuclease 3, putative	TcIL3000_3_480	-0.18258	0.0112609	TRUE	-0.119826	0.0483372
TcIL3000.A.H_000316700	cullin 4B, putative	TcIL3000_3_550	0.151156	0.00116106	TRUE	0.1161	0.0137482
TcIL3000.A.H_000317600	ATP synthase subunit beta, mitochondrial	NA	-0.50298	7.67878e-34	TRUE	-0.180269	5.53943e-05
TcIL3000.A.H_000318000	cytochrome oxidase subunit VII	TcIL3000_0_14100	-0.650042	3.67175e-35	TRUE	-0.57537	1.67315e-25
TcIL3000.A.H_000318800	Rab3 GTPase-activating protein catalytic subunit, putative	TcIL3000_0_24690	0.276641	6.01972e-06	TRUE	0.327486	9.86412e-12
TcIL3000.A.H_000318900	hypothetical protein, conserved	TcIL3000_0_56760	0.254492	0.000298473	TRUE	0.258794	4.85382e-05
TcIL3000.A.H_000319500	ER-golgi trafficking TRAPP I complex 85 kDa subunit, putative	TcIL3000_3_720	0.103485	0.036985	TRUE	0.287322	1.14954e-12
TcIL3000.A.H_000319700	hypothetical protein, conserved	TcIL3000_0_58540	0.763618	6.68507e-48	TRUE	1.04417	7.20512e-95
TcIL3000.A.H_000320000	hypothetical protein, conserved	TcIL3000_3_780	-0.52132	1.34546e-16	TRUE	-0.236145	0.00206464
TcIL3000.A.H_000320600	chaperone protein DNAj, putative	NA	0.211364	0.00127696	TRUE	0.3825	3.18903e-11
TcIL3000.A.H_000320700	leucine-rich repeat protein (LRRP), putative	TcIL3000_3_870	0.166485	0.00415769	TRUE	0.314042	3.42859e-09
TcIL3000.A.H_000320900	pyruvate dehydrogenase E1 beta subunit, putative	TcIL3000_3_890	-0.293686	3.94405e-09	TRUE	-0.132809	0.00586999
TcIL3000.A.H_000322000	hypothetical protein, conserved	TcIL3000_0_54520	0.170739	0.0153443	TRUE	0.172322	0.000213122
TcIL3000.A.H_000323000	hypothetical protein, conserved	TcIL3000_0_36250	-0.296823	0.000328392	TRUE	-0.269539	0.00304872
TcIL3000.A.H_000323400	protein kinase, putative	TcIL3000_0_17380	0.329346	7.91935e-05	TRUE	0.237294	0.00265876
TcIL3000.A.H_000323800	hypothetical protein, conserved	TcIL3000_0_15740	-0.436308	1.48584e-15	TRUE	-0.431297	1.34075e-19
TcIL3000.A.H_000324200	transcription activator, putative	TcIL3000_3_1250	-0.182899	0.00263413	TRUE	-0.314937	1.31347e-08
TcIL3000.A.H_000324400	Rieske-like [2Fe-2S] domain containing protein, putative	TcIL3000_3_1270	-0.287209	0.000328787	TRUE	-0.354001	1.2431e-06
TcIL3000.A.H_000324600	hypothetical protein, conserved	TcIL3000_3_1300	-0.401943	3.83253e-14	TRUE	-0.357501	3.45996e-11
TcIL3000.A.H_000325100	succinyl-CoA synthetase alpha subunit, putative	TcIL3000_3_1350	-0.192403	2.49729e-08	TRUE	-0.100435	0.0169663
TcIL3000.A.H_000325800	PACRGA	TcIL3000_0_42320	-0.413421	1.81509e-18	TRUE	-0.287664	1.43232e-09
TcIL3000.A.H_000325900	COP9 signalosome complex subunit 2, putative	TcIL3000_3_1380	-0.129424	0.0426407	TRUE	-0.240387	0.000148128
TcIL3000.A.H_000326000	kinetoplastid kinetochore protein 17	TcIL3000_3_1390	-0.21386	4.02966e-06	TRUE	-0.336176	5.38106e-12
TcIL3000.A.H_000326800	peroxisome assembly protein, putative	TcIL3000_3_1440	-0.192258	0.000618807	TRUE	-0.483385	6.73979e-24
TcIL3000.A.H_000328400	Ubiquitin-like domain containing protein, putative	TcIL3000_3_1630	-0.432265	4.05476e-16	TRUE	-0.224367	3.05393e-05
TcIL3000.A.H_000328500	AGC/RSK family serine/threonine kinase, putative	TcIL3000_3_1640	0.171671	0.000213227	TRUE	0.236136	1.34949e-07
TcIL3000.A.H_000328700	6-phosphofructo-2-kinase/fructose-2,6-bisphosphatase	TcIL3000_3_1660	0.19046	8.59104e-05	TRUE	0.224598	1.7468e-05
TcIL3000.A.H_000328900	hypothetical protein, conserved	TcIL3000_0_47770	-0.29554	0.000472389	TRUE	-0.211266	0.0110568
TcIL3000.A.H_000329200	hypothetical protein, conserved	TcIL3000_0_19790	0.158264	0.0174968	TRUE	0.269135	2.37148e-07
TcIL3000.A.H_000329300	hypothetical protein, conserved	TcIL3000_0_18550	0.287222	1.62122e-05	TRUE	0.240632	0.000255297
TcIL3000.A.H_000329500	hypothetical protein, conserved	NA	0.172994	0.00186396	TRUE	0.412508	5.27943e-17
TcIL3000.A.H_000329700	TFIIF-stimulated CTD phosphatase, putative	TcIL3000_3_1720	-0.304922	1.56611e-10	TRUE	-0.116686	0.0139844
TcIL3000.A.H_000329800	brix domain containing protein, putative	TcIL3000_3_1730	-0.340568	9.71722e-07	TRUE	-0.163392	0.0138295
TcIL3000.A.H_000330300	hypothetical protein, conserved	TcIL3000_3_1790	-0.449825	1.32391e-15	TRUE	-0.18511	0.00574844
TcIL3000.A.H_000330500	eukaryotic initiation factor 2a, putative	TcIL3000_3_1810	-0.403501	3.75173e-20	TRUE	-0.219716	4.72915e-08
TcIL3000.A.H_000330700	hypothetical protein, conserved	TcIL3000_3_1830	0.565528	1.51693e-14	TRUE	0.712925	6.76363e-21
TcIL3000.A.H_000330800	RNA-binding protein RBP6, putative	TcIL3000_0_03630	-0.445811	5.11331e-05	TRUE	-0.241843	0.00509637
TcIL3000.A.H_000330900	hypothetical protein, conserved	TcIL3000_3_1850	0.333145	4.9598e-05	TRUE	0.513002	7.60645e-10
TcIL3000.A.H_000331100	inosine-adenosine-guanosine-nucleosidehydrolase	TcIL3000_3_1870	-0.345072	1.25542e-17	TRUE	-0.186357	9.79262e-06
TcIL3000.A.H_000331200	hypothetical protein, conserved	TcIL3000_3_1880	0.20277	0.0022673	TRUE	0.161761	0.00178883
TcIL3000.A.H_000331900	hypothetical protein, conserved	TcIL3000_3_1950	-0.279694	0.000205458	TRUE	-0.251649	7.14692e-05
TcIL3000.A.H_000332100	3prime, 5prime-cyclic nucleotide phosphodiesterase, putative	TcIL3000_3_1980	0.140494	0.00478938	TRUE	0.201336	1.11938e-05
TcIL3000.A.H_000332300	helicase, putative	TcIL3000_3_2000	-0.163584	0.0019215	TRUE	-0.12052	0.011653
TcIL3000.A.H_000332600	hypothetical protein, conserved	TcIL3000_3_2030	-0.238963	0.0022995	TRUE	-0.243505	0.000354245
TcIL3000.A.H_000333000	poly(A) polymerase, putative	TcIL3000_3_2070	0.170877	0.000401821	TRUE	0.104385	0.0345249
TcIL3000.A.H_000333700	MIZ/SP-RING zinc finger containing protein, putative	TcIL3000_0_25340	-0.268459	0.00762256	TRUE	-0.320713	0.000678074
TcIL3000.A.H_000334600	3prime, 5prime-cyclic nucleotide phosphodiesterase, putative	TcIL3000_0_42450	0.221923	0.0093724	TRUE	0.175717	0.0225568
TcIL3000.A.H_000334800	hypothetical protein, conserved	TcIL3000_0_42480	-0.250473	5.53442e-05	TRUE	-0.354644	2.97713e-10
TcIL3000.A.H_000334900	TFIIF-stimulated CTD phosphatase, putative	TcIL3000_0_42490	1.03784	5.44773e-67	TRUE	0.714318	1.44342e-32
TcIL3000.A.H_000335300	ubiquinone biosynthesis protein COQ7 homolog, putative	TcIL3000_0_42540	-0.34279	3.88346e-06	TRUE	-0.668938	7.65877e-22
TcIL3000.A.H_000335400	nucleosome assembly protein (NAP), putative	TcIL3000_0_42550	-0.266784	1.01951e-05	TRUE	-0.328261	8.07397e-10
TcIL3000.A.H_000335500	mitogen-activated protein kinase kinase, putative	TcIL3000_0_42570	0.281844	0.000283444	TRUE	-0.138467	0.0348887
TcIL3000.A.H_000336500	dynamin-1-like protein	TcIL3000_0_42670	0.375764	8.01885e-07	TRUE	0.163222	0.0352473
TcIL3000.A.H_000336600	Dynamin central region containing protein, putative	TcIL3000_0_42670	0.386631	0.0298909	TRUE	0.337583	0.037981
TcIL3000.A.H_000336700	trans-sialidase	TcIL3000_0_07070	0.922467	2.63018e-88	TRUE	0.830896	1.65091e-72
TcIL3000.A.H_000336800	trans-sialidase	TcIL3000_0_33860	0.194011	3.96408e-07	TRUE	0.136097	0.000972213
TcIL3000.A.H_000336900	Adenylate and Guanylate cyclase catalytic domain containing protein, putative	TcIL3000_0_33850	0.239656	2.04594e-05	TRUE	0.178723	0.000816139
TcIL3000.A.H_000337100	Leucine Rich repeat/Leucine Rich Repeat, putative	TcIL3000_0_28730	0.340239	7.49349e-05	TRUE	0.329256	0.000180274
TcIL3000.A.H_000337200	peptidase M20/M25/M40, putative	TcIL3000_0_43580	0.644193	2.45239e-47	TRUE	0.303258	2.62858e-13
TcIL3000.A.H_000337400	phytanoyl-CoA dioxygenase (PhyH), putative	TcIL3000_3_2150	-0.279994	4.48237e-06	TRUE	-0.476255	3.11565e-13
TcIL3000.A.H_000337500	ADP-ribosylation factor-like protein 3, putative	TcIL3000_3_2160	-0.366395	2.23907e-20	TRUE	-0.347747	8.23717e-14
TcIL3000.A.H_000337600	hypothetical protein, conserved	TcIL3000_3_2170	-0.195429	0.000211318	TRUE	-0.28598	4.2574e-05
TcIL3000.A.H_000337900	high mobility group protein, putative	TcIL3000_3_2190	-0.282983	9.61512e-11	TRUE	-0.128086	0.0110782
TcIL3000.A.H_000338000	hypothetical protein, conserved	TcIL3000_3_2200	-0.131945	0.0376613	TRUE	-0.228975	3.34147e-06
TcIL3000.A.H_000338400	hypothetical protein, conserved	TcIL3000_3_2250	-0.157083	0.0102461	TRUE	-0.228024	0.000984088
TcIL3000.A.H_000339600	Triple RNA binding domain protein 3	TcIL3000_3_2370	-0.155378	0.00958189	TRUE	-0.16581	0.00793723
TcIL3000.A.H_000340500	tryparedoxin 1b, putative	TcIL3000_0_54590	-0.150327	0.0285811	TRUE	-0.419856	2.58635e-20
TcIL3000.A.H_000340900	hypothetical protein, conserved	TcIL3000_3_2460	0.166723	0.0127344	TRUE	0.366333	3.63013e-09
TcIL3000.A.H_000341700	hypothetical protein, conserved	TcIL3000_3_2500	-0.29968	0.00047554	TRUE	-0.183353	0.0251747
TcIL3000.A.H_000341800	carnitine O-palmitoyltransferase II, putative	TcIL3000_3_2510	-0.285523	6.98689e-08	TRUE	-0.132375	0.0217394
TcIL3000.A.H_000342300	hypothetical protein, conserved	TcIL3000_3_2580	0.239144	1.49855e-05	TRUE	0.232253	3.9896e-06
TcIL3000.A.H_000342600	hypothetical protein, conserved	TcIL3000_3_2630	0.265222	7.85868e-05	TRUE	0.529464	1.47443e-20
TcIL3000.A.H_000343000	phosphatidylinositol 4-kinase alpha, putative	TcIL3000_3_2660	0.239369	0.000279413	TRUE	0.303092	8.36701e-06
TcIL3000.A.H_000343900	Papain family cysteine protease, putative	TcIL3000_0_31720	0.389222	1.14125e-09	TRUE	0.536739	4.86715e-16
TcIL3000.A.H_000344000	cysteine peptidase, Clan CA, family C1, Cathepsin L-like	TcIL3000_0_31720	0.353326	3.67622e-11	TRUE	0.516948	3.47301e-23
TcIL3000.A.H_000344100	cysteine peptidase, Clan CA, family C1, Cathepsin L-like	TcIL3000_0_31720	0.314368	1.44228e-08	TRUE	0.499863	1.12609e-22
TcIL3000.A.H_000344500	Nodulin-like, putative	TcIL3000_3_2750	-0.327671	2.0607e-17	TRUE	0.198254	5.43608e-07
TcIL3000.A.H_000344700	Nodulin-like, putative	TcIL3000_3_2730	-0.342318	1.19054e-20	TRUE	0.247344	5.96448e-09
TcIL3000.A.H_000344800	Nodulin-like, putative	TcIL3000_3_2740	-0.153596	2.02985e-05	TRUE	0.295245	1.45443e-16
TcIL3000.A.H_000344900	Nodulin-like, putative	TcIL3000_3_2770	-0.370814	7.3e-26	TRUE	0.1663	0.00176565
TcIL3000.A.H_000345100	hypothetical protein, conserved	NA	-0.337489	2.64401e-10	TRUE	-0.261957	2.78022e-06
TcIL3000.A.H_000345600	hypothetical protein	NA	0.972532	3.06532e-65	TRUE	1.13675	3.01809e-95
TcIL3000.A.H_000345700	endosomal integral membrane protein, putative	NA	0.103623	0.0382673	TRUE	0.221433	1.15447e-06
TcIL3000.A.H_000346200	hypothetical protein, conserved	NA	0.33096	4.78935e-05	TRUE	0.204927	0.00527541
TcIL3000.A.H_000346500	mismatch repair protein MSH5, putative	NA	0.532748	1.46907e-08	TRUE	0.373614	6.84864e-07
TcIL3000.A.H_000346600	Paraflagellar rod protein 2-5	NA	-0.280921	1.74676e-07	TRUE	-0.197155	5.4795e-05
TcIL3000.A.H_000346700	Paraflagellar rod protein 2-5	NA	-0.319935	2.41296e-09	TRUE	-0.236132	1.99546e-07
TcIL3000.A.H_000346800	Paraflagellar rod protein 2-5	NA	-0.324917	5.15305e-09	TRUE	-0.212443	0.000129295
TcIL3000.A.H_000346900	Paraflagellar rod protein 2-5	NA	-0.306689	1.76588e-09	TRUE	-0.225293	7.55505e-06
TcIL3000.A.H_000347200	40S ribosomal protein S15A, putative	NA	0.315728	1.81511e-10	TRUE	0.206311	1.63357e-05
TcIL3000.A.H_000348300	hypothetical protein, conserved	NA	-0.199165	0.0003147	TRUE	-0.217143	0.000306632
TcIL3000.A.H_000348500	hypothetical protein, conserved	NA	-0.46481	1.12623e-22	TRUE	-0.373648	2.19442e-15
TcIL3000.A.H_000348900	hypothetical protein, conserved	NA	0.108226	0.0199878	TRUE	0.198308	1.82285e-05
TcIL3000.A.H_000349000	hypothetical protein, conserved	NA	0.184253	0.0225256	TRUE	0.384392	1.68451e-06
TcIL3000.A.H_000349400	5prime-AMP-activated protein kinase catalytic subunit alpha, putative	NA	0.155907	0.00569208	TRUE	0.328135	1.59681e-09
TcIL3000.A.H_000349800	hypothetical protein, conserved	NA	0.268482	4.20252e-07	TRUE	0.310453	6.52932e-12
TcIL3000.A.H_000349900	Right handed beta helix region, putative	TcIL3000_3_2790	0.108526	0.0205883	TRUE	0.10671	0.0147869
TcIL3000.A.H_000350100	UDP-glucose:glycoprotein glucosyltransferase, putative	TcIL3000_3_2820	0.186125	5.81622e-05	TRUE	0.174526	7.7804e-05
TcIL3000.A.H_000350200	VIT family, putative	TcIL3000_0_39130	0.364121	3.90199e-06	TRUE	0.185451	0.0242587
TcIL3000.A.H_000350400	WD domain, G-beta repeat, putative	TcIL3000_3_2860	0.396569	6.7628e-17	TRUE	0.156668	0.000658127
TcIL3000.A.H_000350900	dynamin-1-like protein	TcIL3000_3_2940	0.19844	1.69804e-05	TRUE	0.198302	1.34841e-05
TcIL3000.A.H_000351400	Trypanosomal VSG domain containing protein, putative	TcIL3000_0_26590	-0.888413	5.40581e-77	TRUE	-0.321318	2.80735e-10
TcIL3000.A.H_000351600	hypothetical protein, conserved	NA	-1.36544	2.4971e-11	TRUE	-1.03336	3.57653e-05
TcIL3000.A.H_000351700	expression site-associated gene 2 (ESAG2) protein, putative	TcIL3000_0_47850	-1.30444	6.96309e-178	TRUE	-0.619835	7.13273e-38
TcIL3000.A.H_000351800	expression site-associated gene 2 (ESAG2) protein, putative	NA	-1.30821	3.91666e-05	TRUE	-1.80913	6.73911e-06
TcIL3000.A.H_000351900	Endonuclease-reverse transcriptase, putative	TcIL3000_0_03680	-2.0837	5.42637e-07	TRUE	-1.53362	0.0012527
TcIL3000.A.H_000352200	expression site-associated gene 2 (ESAG2) protein, putative	NA	-1.74603	1.32696e-52	TRUE	-1.09992	1.24861e-14
TcIL3000.A.H_000352400	Eukaryotic protein of unknown function (DUF914), putative	TcIL3000_0_26090	-0.487149	1.43987e-32	TRUE	-0.830049	2.79498e-62
TcIL3000.A.H_000352500	hypothetical protein, conserved	TcIL3000_0_26080	-0.420533	1.50148e-09	TRUE	-0.188577	0.00399808
TcIL3000.A.H_000352800	1,2-Dihydroxy-3-keto-5-methylthiopentene dioxygenase, putative	TcIL3000_4_20	-0.29195	5.90907e-11	TRUE	-0.217051	1.07884e-05
TcIL3000.A.H_000353300	proteasome beta 7 subunit	TcIL3000_4_120	-0.173971	0.000107197	TRUE	-0.139499	0.00432586
TcIL3000.A.H_000353700	snoRNP protein GAR1, putative	TcIL3000_4_150	-0.370573	2.78209e-10	TRUE	-0.155303	0.0186911
TcIL3000.A.H_000354000	FHA domain containing protein, putative	TcIL3000_0_37230	-0.341161	3.79543e-08	TRUE	-0.305828	3.59302e-07
TcIL3000.A.H_000354600	dynein heavy chain, putative	TcIL3000_4_190	0.306079	0.0494189	TRUE	0.245988	0.000241021
TcIL3000.A.H_000354800	Replication factor-A C terminal domain containing protein, putative	TcIL3000_4_200	0.116419	0.0483793	TRUE	0.340388	2.9239e-10
TcIL3000.A.H_000356100	hypothetical protein, conserved	TcIL3000_4_360	-0.443906	5.35625e-09	TRUE	-0.252918	0.00300174
TcIL3000.A.H_000356400	50S ribosomal protein L7Ae, putative	NA	-0.124037	0.0195791	TRUE	-0.10783	0.0344831
TcIL3000.A.H_000356500	gamma-adaptin 1, putative	TcIL3000_4_370	0.130669	0.033594	TRUE	0.313335	1.90469e-11
TcIL3000.A.H_000356800	FAT domain/Rapamycin binding domain/Phosphatidylinositol 3- and 4-kinase, putative	TcIL3000_4_380	0.189015	9.24939e-05	TRUE	0.225798	4.1628e-07
TcIL3000.A.H_000356900	expression site-associated gene (ESAG) protein, putative	TcIL3000_4_390	0.163986	0.00637116	TRUE	0.30867	6.26291e-08
TcIL3000.A.H_000357400	hypothetical protein, conserved	TcIL3000_4_450	-0.709873	3.64236e-38	TRUE	-0.447126	2.41653e-18
TcIL3000.A.H_000357900	hypothetical protein, conserved	TcIL3000_0_32830	-0.148769	0.0497967	TRUE	-0.245049	0.000443366
TcIL3000.A.H_000358600	hypothetical protein, conserved	TcIL3000_4_600	-0.214027	0.0382685	TRUE	-0.341571	0.00033542
TcIL3000.A.H_000358900	hypothetical protein, conserved	NA	0.55301	5.1889e-12	TRUE	0.669378	1.03628e-15
TcIL3000.A.H_000359000	serine-palmitoyl-CoA transferase, putative	TcIL3000_4_630	-0.147511	0.0148076	TRUE	-0.110519	0.0392216
TcIL3000.A.H_000359600	50S ribosomal protein L13, putative	TcIL3000_4_690	-0.204242	0.00933558	TRUE	-0.372388	6.63269e-07
TcIL3000.A.H_000360100	hypothetical protein, conserved	TcIL3000_4_720	-0.236974	0.000281889	TRUE	-0.321015	1.27044e-08
TcIL3000.A.H_000360700	LicD family, putative	TcIL3000_0_40360	-0.21863	0.00018988	TRUE	-0.286719	8.57539e-07
TcIL3000.A.H_000361300	SET domain containing protein, putative	TcIL3000_0_16410	-0.222798	0.00150233	TRUE	-0.140124	0.0371036
TcIL3000.A.H_000361400	ruvB-like DNA helicase, putative	TcIL3000_4_770	-0.288129	1.02459e-09	TRUE	-0.371513	3.20639e-12
TcIL3000.A.H_000361600	amidinotransferase, putative	TcIL3000_4_810	-0.365683	4.87422e-25	TRUE	-0.292633	3.67425e-15
TcIL3000.A.H_000362100	glyoxalase II	TcIL3000_4_850	-0.394825	1.22586e-12	TRUE	-0.523936	1.51836e-31
TcIL3000.A.H_000362200	aldose 1-epimerase, putative	TcIL3000_4_860	0.27055	3.36642e-07	TRUE	0.251448	0.000173042
TcIL3000.A.H_000362500	hypothetical protein, conserved	TcIL3000_0_34130	0.27437	1.54289e-06	TRUE	0.269247	1.22685e-06
TcIL3000.A.H_000362700	hypothetical protein, conserved	NA	-0.296736	5.18182e-06	TRUE	-0.165073	0.010037
TcIL3000.A.H_000362800	hypothetical protein, conserved	NA	-0.220551	0.000414467	TRUE	0.153974	0.0213957
TcIL3000.A.H_000363400	Beta-lactamase superfamily domain/DNA repair metallo-beta-lactamase, putative	TcIL3000_4_970	0.617839	4.14443e-32	TRUE	0.840983	7.84896e-53
TcIL3000.A.H_000363700	phospholipid-translocating ATPase, putative	TcIL3000_4_1020	0.281582	6.11434e-10	TRUE	0.385347	3.39616e-17
TcIL3000.A.H_000364000	NAD dependent epimerase/dehydratase family, putative	TcIL3000_4_1070	0.166634	0.000587814	TRUE	0.434006	5.91626e-17
TcIL3000.A.H_000364200	hypothetical protein, conserved	TcIL3000_4_1110	0.145246	0.0447893	TRUE	0.167003	0.0233105
TcIL3000.A.H_000365100	hypothetical protein, conserved	TcIL3000_4_1230	0.245737	3.19698e-06	TRUE	0.533995	1.96109e-20
TcIL3000.A.H_000365800	nucleoside diphosphate kinase, putative	TcIL3000_4_1360	-0.376248	3.49335e-10	TRUE	-0.144921	0.0465316
TcIL3000.A.H_000366300	Patatin-like phospholipase, putative	TcIL3000_4_1430	0.132135	0.0221377	TRUE	0.326509	1.40726e-11
TcIL3000.A.H_000366400	ribosomal protein L3, putative	TcIL3000_4_1450	0.268133	6.88231e-11	TRUE	0.336906	2.19442e-15
TcIL3000.A.H_000366500	ribosomal protein L3, putative	TcIL3000_4_1450	0.248923	2.47036e-10	TRUE	0.354025	3.42394e-20
TcIL3000.A.H_000366700	selenocysteine-tRNA-specific elongation factor, putative	TcIL3000_4_1470	-0.243678	0.000205458	TRUE	-0.148714	0.0362624
TcIL3000.A.H_000367300	hypothetical protein, conserved	TcIL3000_4_1560	0.338479	6.30117e-05	TRUE	0.258324	0.00174893
TcIL3000.A.H_000367800	RNA-binding protein, putative	TcIL3000_4_1640	-0.251979	2.93335e-07	TRUE	-0.246307	4.21027e-08
TcIL3000.A.H_000368300	hypothetical protein, conserved	TcIL3000_4_1720	0.470696	7.88916e-16	TRUE	0.30176	1.66305e-08
TcIL3000.A.H_000368900	Alba, putative	TcIL3000_4_1790	-0.365666	4.70509e-13	TRUE	-0.375213	3.33504e-16
TcIL3000.A.H_000369800	C2 domain containing protein	TcIL3000_4_1820	-0.187254	0.000106303	TRUE	-0.199619	0.000609652
TcIL3000.A.H_000370400	hypothetical protein, conserved	TcIL3000_4_1890	0.343006	7.77615e-13	TRUE	0.137587	0.00504122
TcIL3000.A.H_000372100	asparaginyl-tRNA synthetase, putative	TcIL3000_4_2130	-0.225571	1.00861e-06	TRUE	-0.0998025	0.0138372
TcIL3000.A.H_000372300	hypothetical protein, conserved	NA	-0.32532	0.00117809	TRUE	-0.264282	0.00756077
TcIL3000.A.H_000372600	hypothetical protein, conserved	TcIL3000_4_2180	-0.391095	3.93682e-10	TRUE	-0.166383	0.00351693
TcIL3000.A.H_000372700	hypothetical protein, conserved	TcIL3000_4_2190	0.302806	9.53282e-07	TRUE	0.188617	0.00129069
TcIL3000.A.H_000372800	sarcoplasmic reticulum glycoprotein, putative	TcIL3000_4_2200	0.240134	5.46906e-07	TRUE	0.335046	6.42665e-14
TcIL3000.A.H_000373000	Galactose oxidase, central domain/Kelch motif containing protein, putative	TcIL3000_4_2230	0.197055	0.000212821	TRUE	0.196442	9.77742e-05
TcIL3000.A.H_000373500	dual specificity protein phosphatase, putative	TcIL3000_4_2340	0.308493	0.00157479	TRUE	0.559344	9.54625e-16
TcIL3000.A.H_000373900	eukaryotic translation initiation factor 2-alpha kinase, putative	TcIL3000_4_2400	0.152232	0.042558	TRUE	0.356727	6.46897e-09
TcIL3000.A.H_000374100	NAD dependent deacetylase, putative	TcIL3000_0_08380	0.60921	2.5404e-23	TRUE	0.548174	4.19087e-17
TcIL3000.A.H_000374200	hypothetical protein, conserved	TcIL3000_4_2420	-0.293476	1.71675e-14	TRUE	-0.265174	2.00236e-13
TcIL3000.A.H_000374600	hypothetical protein, conserved	TcIL3000_4_2450	0.313561	0.00258075	TRUE	0.599911	2.01811e-11
TcIL3000.A.H_000374800	hypothetical protein, conserved	TcIL3000_4_2470	0.336286	3.04071e-09	TRUE	0.424279	1.82721e-13
TcIL3000.A.H_000375200	IQ calmodulin-binding motif containing protein, putative	TcIL3000_4_2530	0.270835	1.33737e-06	TRUE	0.237884	6.47491e-05
TcIL3000.A.H_000375700	Hydroxymethylglutaryl-CoA lyase, mitochondrial, putative	TcIL3000_4_2580	0.215699	0.000145639	TRUE	0.392699	2.09984e-13
TcIL3000.A.H_000375900	kinesin, putative	TcIL3000_4_2640	0.207346	0.00256171	TRUE	0.285898	3.40313e-05
TcIL3000.A.H_000376100	hypothetical protein, conserved	TcIL3000_4_2680	0.289188	0.000567677	TRUE	0.22589	0.0247951
TcIL3000.A.H_000376200	Protein of unknown function (DUF3808), putative	TcIL3000_0_03380	0.319927	1.01533e-07	TRUE	0.435092	9.43726e-15
TcIL3000.A.H_000376400	hypothetical protein, conserved	TcIL3000_0_03360	0.130024	0.0137812	TRUE	0.279649	2.60648e-08
TcIL3000.A.H_000376600	R3H-associated N-terminal domain containing protein, putative	TcIL3000_0_37910	0.277953	2.31621e-05	TRUE	0.174723	0.00819133
TcIL3000.A.H_000377800	hypothetical protein, conserved	TcIL3000_0_38540	0.150327	0.0104406	TRUE	0.109833	0.0463631
TcIL3000.A.H_000378000	hypothetical protein	TcIL3000_0_38560	0.229016	0.036761	TRUE	0.23797	0.0178665
TcIL3000.A.H_000378300	chaperone protein DNAj, putative	TcIL3000_0_38600	0.160601	0.00150385	TRUE	0.160492	0.00277913
TcIL3000.A.H_000380300:tRNA	unspecified product	NA	1.66329	0.00134148	TRUE	1.02849	0.0453796
TcIL3000.A.H_000380700	expression site-associated gene 2 (ESAG2) protein, putative	TcIL3000_0_41190	1.16158	3.75172e-27	TRUE	0.728113	6.10068e-13
TcIL3000.A.H_000380800	Trypanosomal VSG domain containing protein, putative	TcIL3000_0_07930	1.02069	6.41352e-31	TRUE	1.14575	2.34327e-56
TcIL3000.A.H_000381400	TPR repeat/SET domain containing protein, putative	TcIL3000_4_3000	-0.362526	5.82685e-07	TRUE	-0.164413	0.0297416
TcIL3000.A.H_000381500	uracil phosphoribosyltransferase, putative	TcIL3000_4_3010	-0.314196	8.90451e-14	TRUE	-0.325052	1.18557e-15
TcIL3000.A.H_000382100	myosin IB heavy chain, putative	TcIL3000_4_3080	0.34226	2.25957e-16	TRUE	0.274618	4.58618e-12
TcIL3000.A.H_000382300	hypothetical protein, conserved	TcIL3000_0_57640	-0.118306	0.0422101	TRUE	-0.19725	0.00062404
TcIL3000.A.H_000382700	hypothetical protein, conserved	TcIL3000_4_3150	-0.263351	0.00974229	TRUE	-0.157596	0.0319992
TcIL3000.A.H_000382800	hypothetical protein, conserved	NA	-0.484773	3.39121e-11	TRUE	-0.669987	2.92983e-30
TcIL3000.A.H_000383200	Amastin surface glycoprotein, putative	NA	0.704955	7.29027e-32	TRUE	0.827792	1.40068e-39
TcIL3000.A.H_000383400	Amastin surface glycoprotein, putative	TcIL3000_0_03260	-0.236684	2.77669e-05	TRUE	-0.233332	1.67987e-05
TcIL3000.A.H_000383900	EF-1 guanine nucleotide exchange domain containing protein, putative	TcIL3000_10_4890	-0.373587	2.8953e-13	TRUE	-0.384413	3.2984e-19
TcIL3000.A.H_000384200	serine threonine-protein phosphatase PP1, putative	TcIL3000_9_3470	-0.255228	0.000236806	TRUE	-0.40971	7.94172e-09
TcIL3000.A.H_000384600	CBF/Mak21 family, putative	TcIL3000_4_3170	-0.285603	3.20412e-07	TRUE	-0.299864	1.59221e-08
TcIL3000.A.H_000384900	hypothetical protein, conserved	TcIL3000_4_3200	-0.263664	0.000103256	TRUE	-0.376936	1.3395e-09
TcIL3000.A.H_000385600	Adenylate and Guanylate cyclase catalytic domain containing protein, putative	TcIL3000_0_02830	0.369253	6.99013e-10	TRUE	0.442247	2.8022e-13
TcIL3000.A.H_000385700	Adenylate and Guanylate cyclase catalytic domain containing protein, putative	TcIL3000.11.16970	0.380888	2.43001e-08	TRUE	0.329988	7.44857e-06
TcIL3000.A.H_000386000:rRNA	unspecified product	NA	0.774557	3.40337e-22	TRUE	0.734959	1.64498e-29
TcIL3000.A.H_000386500	Adenylate and Guanylate cyclase catalytic domain containing protein, putative	TcIL3000_0_19060	0.402642	2.35626e-06	TRUE	0.305692	0.000145605
TcIL3000.A.H_000386600	Adenylate and Guanylate cyclase catalytic domain containing protein, putative	TcIL3000_0_19060	0.4653	2.3792e-08	TRUE	0.376439	9.68016e-08
TcIL3000.A.H_000387100	Adenylate and Guanylate cyclase catalytic domain containing protein, putative	TcIL3000_0_16440	0.486491	1.62428e-14	TRUE	0.339356	2.3411e-08
TcIL3000.A.H_000387200	Adenylate and Guanylate cyclase catalytic domain containing protein, putative	TcIL3000_0_45250	0.633577	1.78635e-24	TRUE	0.310062	2.65725e-07
TcIL3000.A.H_000387500	Kinesin-13 4b, putative	TcIL3000_4_3480	0.368309	2.72624e-06	TRUE	0.339017	9.8154e-05
TcIL3000.A.H_000387600	CRAL/TRIO domain containing protein, putative	TcIL3000_4_3490	0.409988	1.24241e-07	TRUE	0.350148	3.08571e-05
TcIL3000.A.H_000387700	CRAL/TRIO domain containing protein, putative	TcIL3000_4_3500	0.28009	0.00130024	TRUE	0.337946	3.49268e-05
TcIL3000.A.H_000387800	amino acid transporter, putative	TcIL3000_10_14050	0.252433	0.000803278	TRUE	0.414015	4.35248e-10
TcIL3000.A.H_000388000	calpain, putative	TcIL3000_10_14020	-0.209556	2.09361e-06	TRUE	-0.270058	1.1057e-09
TcIL3000.A.H_000388100	hypothetical protein, conserved	TcIL3000_10_14010	0.331296	4.59583e-09	TRUE	0.246787	1.80772e-06
TcIL3000.A.H_000388300	chaperone protein DNAj, putative	TcIL3000_10_13980	0.13031	0.00235903	TRUE	0.181709	2.95097e-05
TcIL3000.A.H_000388600	amino acid transporter AATP5	TcIL3000_10_13950	-0.333459	1.75677e-11	TRUE	-0.264106	5.51036e-07
TcIL3000.A.H_000389900	hypothetical protein, conserved	TcIL3000_8_8350	0.26971	0.000310391	TRUE	0.499213	3.87641e-16
TcIL3000.A.H_000390300	hypothetical protein, conserved	TcIL3000_8_8310	0.153484	0.00976434	TRUE	0.23739	2.66609e-05
TcIL3000.A.H_000390400	C2 domain containing protein, putative	TcIL3000_0_20280	-0.161515	0.00777906	TRUE	0.19042	0.00129299
TcIL3000.A.H_000390700	small GTP-binding rab protein, putative	TcIL3000_8_8270	0.240096	3.14249e-05	TRUE	0.397919	1.5578e-12
TcIL3000.A.H_000391200	hypothetical protein	TcIL3000_0_02020	0.139809	0.0229163	TRUE	0.403068	9.66811e-11
TcIL3000.A.H_000391700	conserved protein	TcIL3000_0_01420	0.206082	0.000193686	TRUE	0.360202	4.53184e-10
TcIL3000.A.H_000391900	divalent cation tolerance protein, putative	TcIL3000_4_3660	0.160074	0.00678279	TRUE	0.3276	1.45902e-08
TcIL3000.A.H_000392000	kinetoplastid-specific phospho-protein phosphatase, putative	TcIL3000_4_3670	0.331406	7.49061e-08	TRUE	0.58469	1.69811e-21
TcIL3000.A.H_000392600	Pyrophosphate-energized vacuolar membrane proton pump 2, putative	TcIL3000_0_60300	-0.737275	4.67504e-65	TRUE	-0.248862	5.52957e-10
TcIL3000.A.H_000392700	hypothetical protein, conserved	TcIL3000_0_17550	0.435409	8.98469e-09	TRUE	0.756087	5.28463e-39
TcIL3000.A.H_000392900	Adenylate and Guanylate cyclase catalytic domain containing protein, putative	TcIL3000_0_59360	0.460006	0.0119087	TRUE	0.414725	0.0362054
TcIL3000.A.H_000393300	hypothetical protein, conserved	TcIL3000_0_45990	0.376667	0.000232018	TRUE	0.331407	0.000670674
TcIL3000.A.H_000393500	protein phosphatase 2C, putative	TcIL3000_0_45980	0.313026	9.46809e-06	TRUE	0.34533	1.62709e-08
TcIL3000.A.H_000393600	primeCold-shockprime DNA-binding domain containing protein, putative	TcIL3000_0_45960	-0.461342	5.89431e-06	TRUE	-0.477861	5.15438e-08
TcIL3000.A.H_000393700	hypothetical protein, conserved	TcIL3000_0_45950	0.460939	1.33361e-07	TRUE	0.517955	1.85364e-09
TcIL3000.A.H_000393800	SPRY domain containing protein, putative	TcIL3000_0_45940	0.292597	7.24966e-05	TRUE	0.274763	2.49405e-05
TcIL3000.A.H_000393900	zinc finger domain, LSD1 subclass, putative	TcIL3000_4_3810	0.365557	7.89249e-12	TRUE	0.376402	2.58309e-12
TcIL3000.A.H_000394000	hypothetical protein, conserved	TcIL3000_0_35630	0.171341	0.000457939	TRUE	0.324374	7.28486e-08
TcIL3000.A.H_000394300	hypothetical protein, conserved	TcIL3000_0_35660	0.263925	4.53238e-07	TRUE	0.238535	5.49637e-05
TcIL3000.A.H_000394400	hypothetical protein, conserved	TcIL3000_4_3860	-0.370677	1.93216e-14	TRUE	-0.406275	1.0073e-16
TcIL3000.A.H_000394800	cytochrome oxidase subunit VIII	TcIL3000_0_30770	-0.572882	3.36956e-27	TRUE	-0.812633	3.95864e-47
TcIL3000.A.H_000396100	amino acid transporter, putative	TcIL3000_0_02660	0.312538	6.29621e-07	TRUE	0.679881	5.75251e-36
TcIL3000.A.H_000396200	Sphingosine N-acyltransferase, putative	TcIL3000_0_38500	-0.397359	5.20802e-18	TRUE	-0.309463	1.55439e-12
TcIL3000.A.H_000396700	hypothetical protein, conserved	NA	0.618129	0.000587355	TRUE	0.693516	0.000130375
TcIL3000.A.H_000396900	amino acid transporter 8, putative	TcIL3000_0_02760	0.185582	0.0427717	TRUE	0.367684	0.000106086
TcIL3000.A.H_000397500	Endonuclease-reverse transcriptase, putative	TcIL3000_0_31470	2.90062	2.12752e-08	TRUE	2.06207	0.00045976
TcIL3000.A.H_000397600	Endonuclease-reverse transcriptase, putative	TcIL3000_0_14950	2.81738	2.72225e-10	TRUE	2.62837	4.82098e-08
TcIL3000.A.H_000397700	hypothetical protein, conserved	TcIL3000_0_18130	0.237065	0.000650631	TRUE	1.09097	9.94326e-50
TcIL3000.A.H_000397800:rRNA	unspecified product	NA	0.802224	4.12264e-14	TRUE	0.580878	7.40332e-15
TcIL3000.A.H_000398300	Procyclic acidic repetitive protein (PARP), putative	TcIL3000_0_53640	1.07716	0.00160617	TRUE	1.40095	2.37057e-05
TcIL3000.A.H_000398600	trans-sialidase	TcIL3000_0_17070	0.309557	3.47324e-06	TRUE	0.377265	1.33403e-10
TcIL3000.A.H_000399000	F-box-like, putative	TcIL3000_0_35080	0.320909	5.72106e-11	TRUE	0.225059	9.01554e-05
TcIL3000.A.H_000399900	casein kinase I, isoform 2	TcIL3000_0_32110	0.120446	0.0455466	TRUE	0.229134	8.43958e-07
TcIL3000.A.H_000401500	Trypanosomal VSG domain containing protein, putative	TcIL3000_5_650	-0.426175	2.65237e-08	TRUE	-0.200869	0.0121529
TcIL3000.A.H_000402100	ubiquitin-conjugating enzyme E2, putative	TcIL3000_5_740	-0.0920696	0.0350304	TRUE	-0.14029	0.000174844
TcIL3000.A.H_000402600	mitochondrial processing peptidase, beta subunit, putative	TcIL3000_5_820	-0.617528	1.31754e-14	TRUE	-0.619029	1.1781e-14
TcIL3000.A.H_000402700	OTU-like cysteine protease, putative	TcIL3000_5_830	0.424995	6.2532e-08	TRUE	0.213719	0.0033462
TcIL3000.A.H_000403200	hypothetical protein	TcIL3000_5_970	0.7335	0.00200075	TRUE	0.410444	0.0490079
TcIL3000.A.H_000403300	hypothetical protein	TcIL3000_5_970	1.18115	1.3469e-07	TRUE	0.900507	6.48391e-05
TcIL3000.A.H_000403500	Phage tail fibre repeat, putative	TcIL3000_5_970	0.347799	0.00384038	TRUE	0.633378	1.84233e-10
TcIL3000.A.H_000404100	Degradation arginine-rich protein for mis-folding, putative	TcIL3000_5_1060	0.183096	1.46177e-05	TRUE	0.337081	3.10331e-15
TcIL3000.A.H_000404300	hypothetical protein, conserved	TcIL3000_5_1080	0.228882	0.000253742	TRUE	0.14223	0.00822772
TcIL3000.A.H_000405300	hypothetical protein, conserved	TcIL3000_0_42710	0.361228	1.01114e-06	TRUE	0.365668	3.00071e-06
TcIL3000.A.H_000405400	vacuolar proton translocating ATPase subunit A, putative	TcIL3000_0_42720	0.317836	8.29327e-12	TRUE	0.399613	2.53781e-26
TcIL3000.A.H_000405800	hypothetical protein, conserved	TcIL3000_5_1370	0.212516	5.55826e-05	TRUE	0.188135	0.00054291
TcIL3000.A.H_000406000	hypothetical protein, conserved	TcIL3000_0_29980	0.229974	0.0109191	TRUE	0.341802	6.80053e-05
TcIL3000.A.H_000406100	nucleoside 2-deoxyribosyltransferase	TcIL3000_0_29990	0.333514	4.12092e-08	TRUE	0.348885	2.48641e-07
TcIL3000.A.H_000406900	Possible lysine decarboxylase, putative	TcIL3000_0_27390	0.394281	5.68518e-17	TRUE	0.233196	2.14164e-07
TcIL3000.A.H_000407600	hypothetical protein, conserved	TcIL3000_5_1450	0.132726	0.0352798	TRUE	0.152076	0.00729488
TcIL3000.A.H_000407900	zinc finger CCCH domain containing protein 12	TcIL3000_0_25090	0.391395	5.66299e-07	TRUE	0.570376	8.05834e-13
TcIL3000.A.H_000408100	hypothetical protein, conserved	TcIL3000_0_20600	-0.114535	0.0355477	TRUE	-0.146446	0.0271476
TcIL3000.A.H_000408800	WD domain, G-beta repeat, putative	TcIL3000_5_1590	0.130219	0.0370809	TRUE	0.153702	0.00692808
TcIL3000.A.H_000409100	replication Factor A 28 kDa subunit, putative	TcIL3000_0_38740	-0.116053	0.0454724	TRUE	-0.18215	0.000328233
TcIL3000.A.H_000409200	ribonucleoprotein p18, mitochondrial precursor, putative	TcIL3000_0_32610	-0.540321	4.23418e-34	TRUE	-0.360111	1.66345e-14
TcIL3000.A.H_000409300	hypothetical protein, conserved	TcIL3000_5_1670	-0.151179	0.0472836	TRUE	-0.292522	7.90319e-06
TcIL3000.A.H_000409700	RNA pseudouridylate synthase, putative	TcIL3000_0_36000	-0.317299	2.60279e-10	TRUE	-0.216965	1.05968e-05
TcIL3000.A.H_000410500	lysosomal/endosomal membrane protein p67	TcIL3000_0_35970	0.142261	0.00839575	TRUE	0.270943	3.2264e-06
TcIL3000.A.H_000410600	hypothetical protein, conserved	TcIL3000_0_05560	0.164502	0.00974229	TRUE	0.319115	3.0038e-07
TcIL3000.A.H_000410900	hypothetical protein, conserved	TcIL3000_0_08180	-0.150923	0.0367443	TRUE	0.253118	0.00148856
TcIL3000.A.H_000411200	ecotin family (I11), putative	TcIL3000_0_25700	-0.181985	0.00291799	TRUE	0.183219	0.00408104
TcIL3000.A.H_000411500	hypothetical protein, conserved	TcIL3000_5_1720	-0.122528	0.0182144	TRUE	0.104324	0.0338235
TcIL3000.A.H_000411900	hypothetical protein, conserved	TcIL3000_5_1770	0.291029	8.27788e-13	TRUE	0.128831	0.00298335
TcIL3000.A.H_000412100	hypothetical protein	TcIL3000_5_1810	0.306467	0.00805181	TRUE	0.59434	3.20502e-10
TcIL3000.A.H_000412200	Galactose oxidase, central domain/Kelch motif containing protein, putative	TcIL3000_0_41130	0.149439	0.0216075	TRUE	0.372749	1.6598e-11
TcIL3000.A.H_000412400	hypothetical protein, conserved	TcIL3000_0_02860	1.14125	0.00288078	TRUE	1.10706	0.000424429
TcIL3000.A.H_000413000	hypothetical protein, conserved	TcIL3000_5_1930	-0.120662	0.0400041	TRUE	-0.294309	5.89416e-10
TcIL3000.A.H_000413500	hypothetical protein, conserved	TcIL3000_5_2010	0.361571	1.11135e-06	TRUE	0.378895	3.7988e-09
TcIL3000.A.H_000413800	conserved protein	NA	0.691154	1.11446e-22	TRUE	0.321226	0.000105056
TcIL3000.A.H_000413900	META domain/Domain of unknown function (DUF1935), putative	TcIL3000_0_28530	-0.22894	0.000867544	TRUE	-0.232056	0.00212023
TcIL3000.A.H_000414100	META domain/Domain of unknown function (DUF1935), putative	TcIL3000_0_28530	-0.226187	0.000661133	TRUE	-0.297511	5.75483e-05
TcIL3000.A.H_000414300	hypothetical protein, conserved	TcIL3000_0_28510	-0.188871	0.0108761	TRUE	-0.393793	3.21904e-06
TcIL3000.A.H_000414400	META domain/Domain of unknown function (DUF1935), putative	TcIL3000_0_28530	-0.267368	0.000113659	TRUE	-0.276229	3.76331e-05
TcIL3000.A.H_000414600	acetyltransferase, putative	TcIL3000_5_2060	-0.475622	2.23272e-24	TRUE	-0.621927	1.59926e-49
TcIL3000.A.H_000414900	Mak10 subunit, NatC N(alpha)-terminal acetyltransferase, putative	NA	-0.321896	5.051e-10	TRUE	-0.348956	3.33042e-14
TcIL3000.A.H_000415200	glycosyltransferase (GlcNAc), putative	TcIL3000_5_2160	-0.231452	0.00265526	TRUE	-0.260508	0.00023014
TcIL3000.A.H_000415600	hypothetical protein, conserved	TcIL3000_5_2220	0.149451	0.0438295	TRUE	0.264995	0.000165155
TcIL3000.A.H_000415700	cysteine peptidase, Clan CA, family C19, putative	TcIL3000_5_2250	0.426341	1.16493e-14	TRUE	0.289063	1.75577e-07
TcIL3000.A.H_000416600	Sodium/hydrogen exchanger family, putative	TcIL3000_5_2370	0.734731	1.7193e-35	TRUE	0.83753	1.73699e-46
TcIL3000.A.H_000416700	hypothetical protein, conserved	TcIL3000_5_2380	0.171474	0.0147061	TRUE	0.196516	0.000148906
TcIL3000.A.H_000416800	hypothetical protein, conserved	TcIL3000_5_2390	0.120525	0.0291006	TRUE	0.218643	6.00478e-07
TcIL3000.A.H_000417300	hypothetical protein, conserved	NA	-0.646119	7.16084e-10	TRUE	-0.390593	0.00751711
TcIL3000.A.H_000417400	translation initiation factor, putative	TcIL3000_5_2520	-0.207888	1.33424e-06	TRUE	-0.105506	0.0124214
TcIL3000.A.H_000417500	hypothetical protein, conserved	TcIL3000_5_2530	0.318349	4.75038e-05	TRUE	0.556268	2.89812e-15
TcIL3000.A.H_000417800	hypothetical protein, conserved	TcIL3000_5_2640	0.205936	0.0132833	TRUE	0.274094	0.000127015
TcIL3000.A.H_000418300	NUC130/3NT domain/SDA1, putative	TcIL3000_0_09530	-0.147292	0.0462327	TRUE	-0.31956	1.61972e-06
TcIL3000.A.H_000418700	otubain cysteine peptidase, Clan CA, family C65, putative	TcIL3000_5_2790	-0.282145	7.19017e-07	TRUE	-0.344401	2.64166e-09
TcIL3000.A.H_000419000	Rab-GTPase-TBC domain containing protein, putative	TcIL3000_0_43230	0.582284	4.23924e-13	TRUE	0.502825	4.8145e-10
TcIL3000.A.H_000419100	Alpha/beta hydrolase family, putative	TcIL3000_0_59540	0.690363	9.46952e-31	TRUE	0.713666	4.98976e-36
TcIL3000.A.H_000419500	AAA domain (dynein-related subfamily)/von Willebrand factor type A domain containing protein, putative	TcIL3000_5_3150	-0.3827	1.23468e-16	TRUE	-0.532291	3.09447e-35
TcIL3000.A.H_000419700	hypothetical protein	TcIL3000_5_3130	0.582149	5.06037e-08	TRUE	0.529237	1.58526e-07
TcIL3000.A.H_000419900	radial spoke protein RSP2, putative	TcIL3000_5_3100	-0.139167	0.0217378	TRUE	-0.21456	0.000270473
TcIL3000.A.H_000420000	hypothetical protein, conserved	TcIL3000_5_3040	0.204717	0.00448204	TRUE	0.17015	0.00293589
TcIL3000.A.H_000420100	hypothetical protein, conserved	TcIL3000_5_3030	-0.380668	1.59806e-08	TRUE	-0.22997	0.00272362
TcIL3000.A.H_000420500	mitochondrial DNA polymerase beta-PAK	TcIL3000_5_2940	-0.272051	3.64343e-08	TRUE	-0.226871	1.66086e-06
TcIL3000.A.H_000420600	mitochondrial DNA polymerase beta	TcIL3000_5_2920	-0.148316	0.0414589	TRUE	-0.376106	3.76868e-09
TcIL3000.A.H_000421000	hypothetical protein, conserved	TcIL3000_5_2860	-0.527043	1.33902e-33	TRUE	-0.538568	8.83801e-32
TcIL3000.A.H_000421100	stress-induced protein sti1, putative	TcIL3000_5_2850	-0.273615	7.15266e-12	TRUE	-0.235098	3.75484e-09
TcIL3000.A.H_000421300	phosphoribosylpyrophosphate synthetase, putative	TcIL3000_5_3230	-0.21322	0.000297193	TRUE	-0.213602	6.15661e-05
TcIL3000.A.H_000421600	Thiopurine S-methyltransferase (TPMT), putative	TcIL3000_5_3270	-0.185225	0.0064227	TRUE	-0.403992	3.55671e-11
TcIL3000.A.H_000421700	guide RNA binding protein, putative	TcIL3000_5_3280	-0.180057	0.000789496	TRUE	-0.225299	2.26641e-05
TcIL3000.A.H_000422600	hypothetical protein, conserved	TcIL3000_0_09660	-0.200172	0.00448595	TRUE	-0.456343	5.25126e-12
TcIL3000.A.H_000423100	protein kinase , putative	TcIL3000_5_3540	0.224503	5.97365e-07	TRUE	0.348998	1.85253e-14
TcIL3000.A.H_000423700	hypothetical protein, conserved	TcIL3000_0_30130	0.187492	0.000529251	TRUE	0.180807	0.000232999
TcIL3000.A.H_000424100	hypothetical protein, conserved	TcIL3000_0_12990	-0.188539	7.7195e-05	TRUE	-0.115678	0.0291336
TcIL3000.A.H_000424300	Protein of unknown function, putative	TcIL3000_0_12580	0.246674	3.26802e-06	TRUE	0.153522	0.0032065
TcIL3000.A.H_000425300	Tim10/DDP family zinc finger, putative	NA	-0.171899	0.00509425	TRUE	-0.712515	6.35668e-47
TcIL3000.A.H_000426000	hypothetical protein, conserved	TcIL3000_5_3850	-0.168586	0.0485793	TRUE	-0.331586	1.97663e-05
TcIL3000.A.H_000426300	hypothetical protein, conserved	TcIL3000_5_3900	0.215072	0.0172278	TRUE	0.216368	0.00874817
TcIL3000.A.H_000426600	hypothetical protein, conserved	TcIL3000_5_3930	0.265405	8.689e-05	TRUE	0.313293	1.87753e-06
TcIL3000.A.H_000428200	kinetoplastid-specific dual specificity phosphatase, putative	TcIL3000_5_4060	0.243648	0.0152946	TRUE	0.269324	0.00391978
TcIL3000.A.H_000428400	hypothetical protein, conserved	TcIL3000_0_52660	-0.205561	0.0112446	TRUE	-0.335372	1.72699e-06
TcIL3000.A.H_000428700	GPI-GlcNAc transferase complex, PIG-H component, putative	TcIL3000_5_4110	-0.219991	0.0373818	TRUE	-0.224924	0.0127649
TcIL3000.A.H_000429800	meiotic recombination protein SPO11, putative	TcIL3000_0_05590	0.420699	1.06112e-08	TRUE	0.554794	1.70437e-13
TcIL3000.A.H_000429900	hypothetical protein, conserved	TcIL3000_5_3900	0.288385	0.00163859	TRUE	0.315795	9.6229e-05
TcIL3000.A.H_000430200	orotidine-5-phosphate decarboxylase/orotate phosphoribosyltransferase, putative	TcIL3000_5_4260	-0.086295	0.0483352	TRUE	0.323638	6.01282e-19
TcIL3000.A.H_000430300	aspartate carbamoyltransferase, putative	TcIL3000_5_4290	-0.134022	0.0154818	TRUE	-0.134503	0.0141527
TcIL3000.A.H_000430400	dihydroorotate oxidase	TcIL3000_5_4300	-0.128397	0.0318726	TRUE	0.163607	0.000841403
TcIL3000.A.H_000431000	hypothetical protein, conserved	TcIL3000_5_4390	0.311969	3.66022e-06	TRUE	0.472166	7.34064e-14
TcIL3000.A.H_000431300	peroxisome assembly protein, putative	TcIL3000_5_4450	-0.211125	0.00165924	TRUE	-0.164199	0.00969669
TcIL3000.A.H_000431500	2OG-Fe(II) oxygenase superfamily, putative	TcIL3000_5_4490	-0.14373	0.0449874	TRUE	-0.360331	1.60637e-09
TcIL3000.A.H_000432900	hypothetical protein, conserved	TcIL3000_5_4760	-0.277461	0.000160537	TRUE	-0.170558	0.0203316
TcIL3000.A.H_000433400	histone H4, putative	TcIL3000_0_14180	-0.534431	1.5799e-08	TRUE	-0.31856	0.00258299
TcIL3000.A.H_000433500	histone H4, putative	TcIL3000_0_14180	-0.50753	1.38296e-07	TRUE	-0.270506	0.0117567
TcIL3000.A.H_000433600	ATP-dependent DEAD/H RNA helicase, putative	TcIL3000_5_4890	-0.159666	0.0184704	TRUE	-0.270526	1.84563e-06
TcIL3000.A.H_000434800	hypothetical protein, conserved	TcIL3000_5_5020	-0.166172	0.0239129	TRUE	-0.142434	0.0466825
TcIL3000.A.H_000434900	Leucine Rich repeat, putative	TcIL3000_5_5040	-0.208303	0.000733274	TRUE	-0.22175	0.000505164
TcIL3000.A.H_000435000	Rrp15p, putative	TcIL3000_5_5050	-0.258621	2.18578e-05	TRUE	-0.154666	0.0103652
TcIL3000.A.H_000435100	nucleolar RNA helicase II, putative	TcIL3000_5_5060	-0.480055	7.97742e-28	TRUE	-0.530798	6.3731e-39
TcIL3000.A.H_000435300	dynein light chain, putative	TcIL3000_5_5080	-0.304217	1.12354e-07	TRUE	-0.393341	7.88466e-11
TcIL3000.A.H_000435400	hypothetical protein, conserved	TcIL3000_5_5090	-0.303846	5.23798e-05	TRUE	-0.351613	1.17045e-07
TcIL3000.A.H_000435500	major vault protein, putative	TcIL3000_5_5100	-0.279319	0.000294109	TRUE	-0.290877	3.83037e-06
TcIL3000.A.H_000435800	small GTP-binding protein, putative	TcIL3000_0_58560	-0.226574	1.40096e-07	TRUE	-0.426264	1.25005e-29
TcIL3000.A.H_000435900	hypothetical protein, conserved	TcIL3000_5_5200	-0.2131	0.00536474	TRUE	-0.327899	0.000300837
TcIL3000.A.H_000436000	hypothetical protein, conserved	TcIL3000_5_5210	-0.13855	0.0187173	TRUE	-0.433915	3.2291e-14
TcIL3000.A.H_000436100	elongation of very long chain fatty acids protein, putative	TcIL3000_5_5220	-0.270022	0.000101153	TRUE	-0.213838	0.00443385
TcIL3000.A.H_000436400:rRNA	unspecified product	NA	0.720646	2.29011e-22	TRUE	0.705536	3.53507e-27
TcIL3000.A.H_000436900	Trypanosomal VSG domain containing protein, putative	TcIL3000_0_35470	3.75246	0	TRUE	3.35	0
TcIL3000.A.H_000437000	Invariant surface glycoprotein, putative	TcIL3000_0_35450	3.23634	0	TRUE	2.55653	0
TcIL3000.A.H_000437100	hypothetical protein, conserved	TcIL3000_0_22230	-0.739385	3.64031e-17	TRUE	-0.559642	1.11794e-08
TcIL3000.A.H_000437400	hypothetical protein	TcIL3000_0_58640	-0.651005	0.00761939	TRUE	-0.584951	0.0106735
TcIL3000.A.H_000437700	Endonuclease-reverse transcriptase, putative	TcIL3000_0_49670	1.85463	0.0241453	TRUE	2.36931	0.00466689
TcIL3000.A.H_000437800	Trypanosomal VSG domain containing protein, putative	TcIL3000_0_49700	3.15069	1.85436e-94	TRUE	2.64598	4.25566e-80
TcIL3000.A.H_000438200	variant surface glycoprotein (VSG, atypical), putative	TcIL3000_0_21170	2.48774	1.28412e-27	TRUE	2.45428	4.10548e-20
TcIL3000.A.H_000438300	hypothetical protein, conserved	TcIL3000_0_21190	1.45734	0.0232059	TRUE	1.60671	0.00644955
TcIL3000.A.H_000438400	hypothetical protein, conserved	TcIL3000_0_46850	0.512095	1.43174e-14	TRUE	0.491677	2.35978e-13
TcIL3000.A.H_000438500	hypothetical protein, conserved	TcIL3000_0_49290	-0.458495	0.0131299	TRUE	-0.538426	0.00180773
TcIL3000.A.H_000438600	retrotransposon hot spot (RHS) protein, putative	TcIL3000_0_23110	-0.440842	2.73724e-05	TRUE	-0.544948	3.26585e-08
TcIL3000.A.H_000438900	hypothetical protein	TcIL3000_0_03600	0.760658	2.01025e-28	TRUE	0.540885	1.37484e-15
TcIL3000.A.H_000439400	cysteine peptidase C (CPC)	TcIL3000_0_03600	0.718728	6.28668e-66	TRUE	0.599985	3.12063e-61
TcIL3000.A.H_000439900	cysteine peptidase C (CPC)	TcIL3000_0_03600	0.654915	4.37883e-34	TRUE	0.360952	3.42644e-11
TcIL3000.A.H_000440300	cysteine peptidase C (CPC)	TcIL3000_0_03600	0.759721	1.09838e-61	TRUE	0.568023	2.6001e-35
TcIL3000.A.H_000440800	cysteine peptidase C (CPC)	TcIL3000_0_03600	0.82798	4.31492e-88	TRUE	0.589085	4.84379e-59
TcIL3000.A.H_000441100	cysteine peptidase C (CPC)	TcIL3000_0_03600	0.717899	1.4384e-39	TRUE	0.483798	8.46899e-19
TcIL3000.A.H_000441800	cysteine peptidase C (CPC)	TcIL3000_6_60	0.505373	1.72173e-43	TRUE	0.336302	1.3175e-19
TcIL3000.A.H_000442100	hypothetical protein, conserved	TcIL3000_6_100	-0.445256	2.38337e-14	TRUE	-0.577261	2.38626e-28
TcIL3000.A.H_000442600	kinetoplastid-specific phospho-protein phosphatase, putative	TcIL3000_0_57160	0.24191	0.0011419	TRUE	0.161502	0.0187657
TcIL3000.A.H_000443300	alanyl-tRNA synthetase, putative	TcIL3000_6_250	-0.197013	0.000211011	TRUE	-0.276903	4.81196e-13
TcIL3000.A.H_000443500	60S ribosomal protein L14, putative	TcIL3000_6_270	-0.284845	1.29749e-12	TRUE	-0.347611	2.1379e-13
TcIL3000.A.H_000444400	cysteine peptidase C (CPC)	TcIL3000_0_03600	0.963337	8.68722e-102	TRUE	0.664217	2.17098e-74
TcIL3000.A.H_000444800	cysteine peptidase C (CPC)	TcIL3000_6_60	0.385065	8.59053e-20	TRUE	0.182622	4.31828e-07
TcIL3000.A.H_000444900	cysteine peptidase C (CPC)	TcIL3000_0_03600	0.385583	2.46906e-29	TRUE	0.325528	4.3225e-16
TcIL3000.A.H_000445400	cysteine peptidase C (CPC)	TcIL3000_0_03600	1.25532	5.33524e-219	TRUE	1.01235	1.82992e-145
TcIL3000.A.H_000445500	Adenylate and Guanylate cyclase catalytic domain containing protein, putative	TcIL3000_0_37000	0.261176	1.576e-05	TRUE	0.338351	2.97736e-13
TcIL3000.A.H_000446000	myotubularin, putative	TcIL3000_6_460	0.167448	0.00258356	TRUE	0.422716	4.54747e-16
TcIL3000.A.H_000446900	Papain family cysteine protease, putative	TcIL3000_0_26770	0.292833	5.77973e-05	TRUE	0.173411	0.0157494
TcIL3000.A.H_000447000	Papain family cysteine protease, putative	TcIL3000_0_26770	0.251985	0.0032725	TRUE	0.315153	9.43068e-05
TcIL3000.A.H_000447100	Papain family cysteine protease, putative	TcIL3000_0_26770	0.1972	0.000178497	TRUE	0.27753	2.16489e-08
TcIL3000.A.H_000447500	cysteine peptidase, Clan CA, family C1, Cathepsin L-like	TcIL3000_0_18880	0.230088	5.13534e-05	TRUE	0.321863	3.19979e-11
TcIL3000.A.H_000447600	cysteine peptidase, Clan CA, family C1, Cathepsin L-like	TcIL3000_0_18880	0.234233	1.63583e-06	TRUE	0.349071	4.41681e-13
TcIL3000.A.H_000447800	cysteine peptidase, Clan CA, family C1, Cathepsin L-like	TcIL3000_0_18880	0.151315	0.000688391	TRUE	0.34521	1.40015e-16
TcIL3000.A.H_000447900	Protein of unknown function (DUF3586), putative	TcIL3000_0_25670	0.217626	0.00798368	TRUE	0.242825	0.00242759
TcIL3000.A.H_000448200	cysteine peptidase, Clan CA, family C1, Cathepsin L-like	TcIL3000_0_18880	0.236427	2.63449e-08	TRUE	0.324038	4.61197e-13
TcIL3000.A.H_000448300	cysteine peptidase, Clan CA, family C1, Cathepsin L-like	TcIL3000_0_18880	0.15885	0.000297193	TRUE	0.369992	2.8262e-15
TcIL3000.A.H_000448400	cysteine peptidase, Clan CA, family C1, Cathepsin L-like	TcIL3000_0_18880	0.185016	8.56157e-06	TRUE	0.35315	2.0313e-16
TcIL3000.A.H_000448600	cysteine peptidase, Clan CA, family C1, Cathepsin L-like	TcIL3000_0_18880	0.206498	1.08027e-06	TRUE	0.375141	1.20278e-18
TcIL3000.A.H_000448700	cysteine peptidase, Clan CA, family C1, Cathepsin L-like	TcIL3000_0_18880	0.193519	6.72e-05	TRUE	0.36704	5.75302e-15
TcIL3000.A.H_000449600	dolichyl-P-Man:GDP-Man5GlcNAc2-PP-dolichyl alpha-1,2-mannosyltransferase, putative	TcIL3000_6_630	-0.285265	8.84651e-06	TRUE	-0.2666	7.68201e-05
TcIL3000.A.H_000449800	Aph-1 protein, putative	TcIL3000_6_670	-0.321366	1.15401e-05	TRUE	-0.184963	0.00447882
TcIL3000.A.H_000450300	hypothetical protein, conserved	TcIL3000_6_780	0.202745	0.000167979	TRUE	-0.124041	0.0196519
TcIL3000.A.H_000450500	Mitochondrial SSU ribosomal protein 29	TcIL3000_6_810	-0.13242	0.0398171	TRUE	-0.182558	0.00161287
TcIL3000.A.H_000450600	proteasome beta-1 subunit, putative	TcIL3000_6_820	-0.196113	1.56663e-06	TRUE	-0.431077	1.37335e-25
TcIL3000.A.H_000450900	hypothetical protein, conserved	TcIL3000_0_44440	-0.164845	0.0330517	TRUE	-0.290688	7.71499e-05
TcIL3000.A.H_000451600	hypothetical protein	TcIL3000_6_910	-0.260118	1.20525e-05	TRUE	-0.257678	3.3927e-06
TcIL3000.A.H_000452000	alkyl-dihydroxyacetone phosphate synthase	TcIL3000_6_980	1.22513	5.49777e-166	TRUE	1.56151	1.40162e-231
TcIL3000.A.H_000452400	leucine-rich repeat protein (LRRP), putative	TcIL3000_6_1050	-0.259282	1.99258e-05	TRUE	-0.197196	0.000761293
TcIL3000.A.H_000453000	ribosomal RNA adenine dimethylase family protein, conserved	TcIL3000_6_1110	-0.14023	0.0230419	TRUE	0.13892	0.0406656
TcIL3000.A.H_000453300	hypothetical protein	NA	0.576079	0.00111129	TRUE	0.497779	0.00101513
TcIL3000.A.H_000453400	S1/P1 Nuclease, putative	TcIL3000_6_1210	-0.431148	1.11137e-19	TRUE	-0.18494	0.00127277
TcIL3000.A.H_000453800	AUT2/APG4/ATG4 cysteine peptidase, putative	TcIL3000_6_1260	0.206438	0.00138887	TRUE	0.296475	3.69101e-06
TcIL3000.A.H_000454000	hypothetical protein, conserved	NA	-0.2101	0.00306145	TRUE	-0.242634	0.000494981
TcIL3000.A.H_000454200	hypothetical protein, conserved	TcIL3000_6_1310	0.28797	1.42238e-09	TRUE	0.233012	1.98911e-07
TcIL3000.A.H_000454300	Sad1 / UNC-like C-terminal, putative	TcIL3000_6_1320	0.138709	0.0107518	TRUE	0.237784	1.03619e-05
TcIL3000.A.H_000455800	essential nuclear protein 1, putative	TcIL3000_6_1500	-0.136275	0.0168258	TRUE	-0.194168	0.000203473
TcIL3000.A.H_000456000	hypothetical protein, conserved	TcIL3000_0_00770	0.27514	1.25225e-07	TRUE	0.357527	6.45402e-12
TcIL3000.A.H_000456100	SAM domain (Sterile alpha motif), putative	TcIL3000_0_48990	-0.194734	0.000237703	TRUE	-0.160027	0.000761823
TcIL3000.A.H_000456300	N-acetyltransferase B complex (NatB) non catalytic subunit, putative	TcIL3000_6_1530	-0.200515	0.000352827	TRUE	-0.121085	0.0451156
TcIL3000.A.H_000456900	AMP-binding enzyme, putative	TcIL3000_6_1590	-0.230004	1.68975e-05	TRUE	-0.290707	7.49923e-08
TcIL3000.A.H_000457000	intergrin alpha chain protein, putative	TcIL3000_6_1600	-0.142637	0.015434	TRUE	-0.302541	9.94357e-08
TcIL3000.A.H_000457200	nitrate reductase, putative	TcIL3000_6_1700	0.522693	0.000239902	TRUE	0.439812	0.000398487
TcIL3000.A.H_000457300	ribosome biogenesis regulatory protein (RRS1), putative	TcIL3000_6_1710	-0.1309	0.0251782	TRUE	-0.30522	2.29566e-09
TcIL3000.A.H_000457400	histidyl-tRNA synthetase	TcIL3000_0_25100	-0.249488	7.98649e-05	TRUE	-0.441423	1.24326e-13
TcIL3000.A.H_000458400	hypothetical protein, conserved	TcIL3000_0_31290	-0.204608	0.00826078	TRUE	-0.466489	8.90041e-07
TcIL3000.A.H_000458500	co-chaperone GrpE, putative	TcIL3000_0_31300	-0.329022	3.48951e-14	TRUE	-0.151485	0.00101169
TcIL3000.A.H_000458800	DJ-1 family protein, putative	TcIL3000_6_1810	-0.538277	1.20794e-36	TRUE	-0.414236	6.01e-25
TcIL3000.A.H_000459000	hypothetical protein, conserved	TcIL3000_6_1830	-0.18325	0.00488794	TRUE	-0.595098	2.72464e-25
TcIL3000.A.H_000459400	hypothetical protein, conserved	TcIL3000_0_11970	-0.233568	0.00321532	TRUE	-0.251059	0.00184078
TcIL3000.A.H_000459600	prefoldin subunit, putative	NA	-0.178411	0.00478715	TRUE	-0.28224	3.25852e-06
TcIL3000.A.H_000459700	50S ribosome-binding GTPase, putative	TcIL3000_0_37900	-0.253659	0.00107323	TRUE	-0.280148	0.000123222
TcIL3000.A.H_000460400	p22 protein precursor	TcIL3000_6_1930	-0.377381	1.94949e-12	TRUE	-0.303777	4.09897e-11
TcIL3000.A.H_000461100	hypothetical protein, conserved	TcIL3000_6_1990	-0.164707	0.0344252	TRUE	-0.201438	0.00366102
TcIL3000.A.H_000461400	hypothetical protein, conserved	TcIL3000_0_55120	0.272016	0.000495772	TRUE	0.26008	0.00158765
TcIL3000.A.H_000461500	DREV methyltransferase, putative	TcIL3000_0_55110	0.189376	0.0300972	TRUE	0.255414	0.00195132
TcIL3000.A.H_000461700	hypothetical protein, conserved	TcIL3000_0_32230	-0.454785	3.53541e-23	TRUE	-0.224848	5.92492e-07
TcIL3000.A.H_000462200	Hsp33 protein, putative	TcIL3000_6_2110	-0.261782	0.000492095	TRUE	-0.330544	1.33792e-06
TcIL3000.A.H_000462700	ubiquitin carboxyl-terminal hydrolase, putative	TcIL3000_0_02310	0.147915	0.0184209	TRUE	0.136745	0.0119699
TcIL3000.A.H_000463200	pyridoxal kinase	TcIL3000_0_21240	0.322495	4.60285e-13	TRUE	0.524122	3.468e-28
TcIL3000.A.H_000463900	ABC transporter, putative	TcIL3000_6_2290	0.314252	9.18606e-09	TRUE	0.515857	4.12465e-22
TcIL3000.A.H_000464000	GTPase activating protein, conserved	TcIL3000_0_57880	0.208609	0.00580779	TRUE	0.365089	2.50328e-09
TcIL3000.A.H_000464200	ESAG8-associated protein, putative	TcIL3000_6_2340	-0.181783	0.0123453	TRUE	0.145232	0.0189575
TcIL3000.A.H_000464400	hypothetical protein, conserved	TcIL3000_6_2370	0.39413	4.87615e-14	TRUE	0.613185	3.67045e-24
TcIL3000.A.H_000464500	kinesin, putative	TcIL3000_6_2380	0.301641	2.15158e-08	TRUE	0.270845	6.68418e-10
TcIL3000.A.H_000464600	single strand-specific nuclease, putative	TcIL3000_6_2390	0.571365	5.51465e-41	TRUE	0.765177	1.99305e-100
TcIL3000.A.H_000465000	ATPase family associated with various cellular activities (AAA), putative	TcIL3000_6_2430	0.274086	2.42633e-11	TRUE	0.197692	1.73658e-05
TcIL3000.A.H_000465600	Putative papain-like cysteine peptidase (DUF1796), putative	TcIL3000_6_2500	0.175327	0.00791835	TRUE	0.312868	7.32599e-09
TcIL3000.A.H_000466500	hypothetical protein	TcIL3000_0_42330	-0.235457	0.00874197	TRUE	-0.417739	1.6828e-06
TcIL3000.A.H_000466700	Intraflagellar transport complex B protein 46 C terminal, putative	TcIL3000_6_2650	-0.142687	0.000455418	TRUE	-0.190768	0.000143982
TcIL3000.A.H_000466800	protein kinase, putative	TcIL3000_6_2660	-0.221914	0.000332397	TRUE	-0.242615	0.000133191
TcIL3000.A.H_000467100	Ubiquitin family, putative	NA	-0.238479	0.00174996	TRUE	-0.284428	0.000478688
TcIL3000.A.H_000467400	hypothetical protein, conserved	TcIL3000_6_2750	0.278579	2.4167e-06	TRUE	0.123935	0.041976
TcIL3000.A.H_000467500	hypothetical protein, conserved	TcIL3000_6_2760	-0.326557	1.01296e-15	TRUE	-0.44014	2.08095e-27
TcIL3000.A.H_000467900	AAA domain containing protein, putative	NA	-0.145231	0.0398379	TRUE	-0.367668	8.60103e-09
TcIL3000.A.H_000468100	RNA pseudouridylate synthase, putative	TcIL3000_0_23670	-0.294627	5.05353e-06	TRUE	-0.47413	1.54265e-14
TcIL3000.A.H_000469000	hypothetical protein, conserved	TcIL3000_6_2880	0.221099	5.68096e-06	TRUE	0.161122	0.0017233
TcIL3000.A.H_000470100	endosomal trafficking protein RME-8, putative	TcIL3000_6_3040	0.397915	3.81434e-15	TRUE	0.283822	7.5812e-12
TcIL3000.A.H_000471700	zinc finger protein, putative	TcIL3000_0_33060	0.318594	2.5516e-05	TRUE	0.300036	2.30482e-06
TcIL3000.A.H_000471800	sphingosine 1-phosphate lyase, putative	TcIL3000_6_3180	-0.195903	0.000114019	TRUE	-0.145101	0.0106326
TcIL3000.A.H_000471900	zinc finger of C3HC4-type, RING/B-box zinc finger, putative	TcIL3000_6_3190	0.282364	5.11603e-08	TRUE	0.179579	0.0034507
TcIL3000.A.H_000472100	hypothetical protein, conserved	TcIL3000_6_3210	0.211407	0.00780378	TRUE	0.386284	4.27298e-07
TcIL3000.A.H_000472300	hypothetical protein, conserved	TcIL3000_6_3240	-0.22604	0.00228232	TRUE	-0.254528	0.000251174
TcIL3000.A.H_000473200	kinetoplastid kinetochore protein 15	NA	0.164313	0.0249051	TRUE	0.267684	4.22043e-05
TcIL3000.A.H_000473400	E3 ubiquitin-protein ligase, putative	TcIL3000_0_04540	0.158796	0.00488202	TRUE	0.246956	2.61281e-05
TcIL3000.A.H_000473600	heat shock 70 kDa protein, putative	TcIL3000_0_27070	-0.360264	7.45592e-21	TRUE	-0.116912	0.0241576
TcIL3000.A.H_000473900	reticulon domain protein	TcIL3000_6_3310	-0.193222	1.69847e-05	TRUE	-0.379227	4.9046e-13
TcIL3000.A.H_000474900	Autophagy-related protein 27, putative	TcIL3000_6_3370	-0.230198	0.0015388	TRUE	-0.153355	0.0367732
TcIL3000.A.H_000475500	Docking domain of Afi1 for Arf3 in vesicle trafficking/Stabilization of polarity axis, putative	TcIL3000_6_3400	0.127468	0.0214229	TRUE	0.207753	0.000135118
TcIL3000.A.H_000475700	hypothetical protein, conserved	TcIL3000_6_3420	-0.235339	0.00031669	TRUE	-0.151739	0.0206928
TcIL3000.A.H_000476000	zinc finger ccch domain-containing protein 14	TcIL3000_6_3450	0.754307	1.19396e-21	TRUE	0.694825	1.67748e-17
TcIL3000.A.H_000476100	hypothetical protein, conserved	TcIL3000_6_3480	-0.240778	9.47208e-06	TRUE	-0.154132	0.00294481
TcIL3000.A.H_000476300	chaperonin HSP60, mitochondrial precursor, putative	TcIL3000_6_3500	-0.160136	0.00903815	TRUE	-0.148135	0.0213371
TcIL3000.A.H_000476700	paraflagellar rod component, putative	TcIL3000_6_3540	-0.984508	9.13342e-29	TRUE	-0.607931	3.48247e-12
TcIL3000.A.H_000476800	hypothetical protein, conserved	TcIL3000_0_11530	0.157052	0.0489721	TRUE	0.365737	5.01995e-07
TcIL3000.A.H_000476900	hypothetical protein, conserved	TcIL3000_6_3570	-0.269329	0.00170077	TRUE	-0.191792	0.00929459
TcIL3000.A.H_000477100	FUN14 family, putative	TcIL3000_6_3590	-0.313115	1.04672e-08	TRUE	-0.237068	8.34347e-05
TcIL3000.A.H_000477300	hypothetical protein, conserved	TcIL3000_6_3610	-0.313355	0.000149766	TRUE	-0.196985	0.0045119
TcIL3000.A.H_000477700	hypothetical protein, conserved	TcIL3000_6_3680	-0.205606	0.0172792	TRUE	-0.231846	0.0105911
TcIL3000.A.H_000477800	hypothetical protein, conserved	TcIL3000_6_3690	0.224577	1.05022e-05	TRUE	0.136131	0.00240056
TcIL3000.A.H_000478500	Protein of unknown function (DUF2817), putative	TcIL3000_6_3740	-0.28194	2.24678e-09	TRUE	-0.176173	9.76064e-06
TcIL3000.A.H_000479000	eukaryotic translation initiation factor 3 subunit 7-like protein	TcIL3000_6_3790	-0.211394	0.000691581	TRUE	-0.426828	9.42009e-16
TcIL3000.A.H_000479100	Protein of unknown function (DUF544), putative	TcIL3000_6_3800	-0.239707	0.000481528	TRUE	-0.280163	2.74299e-05
TcIL3000.A.H_000479200	kinesin, putative	TcIL3000_6_3820	0.285606	7.69491e-09	TRUE	0.174874	0.00140386
TcIL3000.A.H_000479500	RNA-binding protein 42 (RNA-binding motif protein 42)	TcIL3000_6_3860	-0.272995	2.14772e-13	TRUE	-0.144416	9.91707e-05
TcIL3000.A.H_000479600	hypothetical protein, conserved	TcIL3000_6_3870	-0.199263	0.0263874	TRUE	-0.323151	6.75795e-05
TcIL3000.A.H_000479900	valyl-tRNA synthetase, putative	TcIL3000_6_3910	-0.258639	1.80839e-08	TRUE	-0.377992	1.15238e-24
TcIL3000.A.H_000480200	hypothetical protein, conserved	TcIL3000_0_03150	-0.31757	5.09006e-06	TRUE	-0.318692	1.43201e-06
TcIL3000.A.H_000480500	3-hydroxy-3-methylglutaryl-CoA reductase, putative	TcIL3000_6_3990	-0.362323	4.07136e-08	TRUE	-0.521675	3.52443e-13
TcIL3000.A.H_000480700	hypothetical protein, conserved	TcIL3000_6_4020	-0.182658	0.00839795	TRUE	-0.427246	6.36201e-09
TcIL3000.A.H_000480800	hypothetical protein, conserved	TcIL3000_6_4030	-0.241797	0.000670032	TRUE	-0.305104	0.000177424
TcIL3000.A.H_000481700	UV excision repair RAD23 protein, putative	TcIL3000_6_4100	-0.120769	0.025381	TRUE	-0.274923	4.43047e-07
TcIL3000.A.H_000481800	MORN repeat-containing protein 1	TcIL3000_6_4110	-0.300485	2.10986e-11	TRUE	-0.0949986	0.0263553
TcIL3000.A.H_000482400	hypothetical protein, conserved	TcIL3000_6_4210	0.609714	1.05381e-24	TRUE	0.461667	1.20147e-13
TcIL3000.A.H_000483300	chromosomal passenger protein	TcIL3000_6_4300	-0.250714	0.00495848	TRUE	-0.183479	0.0204309
TcIL3000.A.H_000484300	retrotransposon hot spot (RHS) protein, putative	TcIL3000_0_37190	0.320033	0.000163475	TRUE	0.322605	0.000273868
TcIL3000.A.H_000485000	ATP synthase, epsilon chain, putative	TcIL3000_6_4420	-0.543469	2.18363e-22	TRUE	-0.531186	4.36071e-21
TcIL3000.A.H_000485200	hypothetical protein, conserved	TcIL3000_6_4440	0.144179	0.0139283	TRUE	0.219077	6.40877e-05
TcIL3000.A.H_000485600	V-type ATPase, C subunit, putative	TcIL3000_6_4480	0.133029	0.0015803	TRUE	0.169931	8.44392e-05
TcIL3000.A.H_000485800	hypothetical protein, conserved	TcIL3000_6_4500	-0.362559	1.13383e-20	TRUE	-0.105238	0.00698646
TcIL3000.A.H_000486300	damage-specific DNA binding protein, putative	TcIL3000_6_4570	-0.112372	0.0347483	TRUE	0.109553	0.0225371
TcIL3000.A.H_000486800	expression site-associated gene 2 (ESAG2) protein, putative	TcIL3000_0_25290	-1.98061	0	TRUE	-1.93685	1.02485e-291
TcIL3000.A.H_000486900	Trypanosomal VSG domain containing protein, putative	TcIL3000_0_05200	-1.87973	0	TRUE	-1.78227	0
TcIL3000.A.H_000487000	Trypanosomal VSG domain containing protein, putative	TcIL3000_0_25260	-1.73385	0	TRUE	-1.82573	0
TcIL3000.A.H_000487200	expression site-associated gene 2 (ESAG2) protein, putative	TcIL3000_0_05180	-2.92152	0	TRUE	-2.42968	0
TcIL3000.A.H_000487300	expression site-associated gene 2 (ESAG2) protein, putative	TcIL3000_0_05190	-2.69283	0	TRUE	-2.21801	0
TcIL3000.A.H_000487400	Trypanosomal VSG domain containing protein, putative	TcIL3000_0_48680	-2.48935	0	TRUE	-2.37119	0
TcIL3000.A.H_000487600	Endonuclease-reverse transcriptase, putative	TcIL3000_0_03680	0.586087	7.09598e-08	TRUE	0.522264	3.38523e-07
TcIL3000.A.H_000487700	Endonuclease-reverse transcriptase, putative	TcIL3000_0_32200	0.349163	0.00264799	TRUE	0.713148	2.04699e-10
TcIL3000.A.H_000487900	Trypanosomal VSG domain containing protein, putative	TcIL3000_0_50540	0.367245	1.43128e-22	TRUE	0.563993	2.01721e-61
TcIL3000.A.H_000488000	expression site-associated gene (ESAG) protein, putative	TcIL3000_0_50230	0.310441	4.6075e-06	TRUE	0.305911	8.59983e-07
TcIL3000.A.H_000488200	Trypanosomal VSG domain containing protein, putative	TcIL3000_0_07750	-0.109907	0.00523076	TRUE	-0.158579	3.11822e-06
TcIL3000.A.H_000488300	expression site-associated gene 2 (ESAG2) protein, putative	TcIL3000_0_04900	-0.125949	0.0398379	TRUE	-0.269286	1.877e-05
TcIL3000.A.H_000488400	Trypanosomal VSG domain containing protein, putative	NA	-0.1749	0.000492849	TRUE	-0.393817	1.61085e-12
TcIL3000.A.H_000488500	variant surface glycoprotein (VSG, atypical), putative	TcIL3000_0_48950	-0.193712	0.0340695	TRUE	-0.200724	0.0281041
TcIL3000.A.H_000488600	expression site-associated gene (ESAG) protein, putative	TcIL3000_0_46790	-0.261735	3.64054e-07	TRUE	-0.756963	9.0407e-49
TcIL3000.A.H_000488900	expression site-associated gene (ESAG) protein, putative	TcIL3000_0_29250	2.25511	3.66333e-08	TRUE	1.96331	5.63854e-06
TcIL3000.A.H_000489000	expression site-associated gene (ESAG) protein, putative	TcIL3000_0_32040	2.12255	2.71063e-09	TRUE	1.64131	2.84071e-05
TcIL3000.A.H_000489100	Trypanosomal VSG domain containing protein, putative	TcIL3000_0_58880	2.63495	3.24923e-213	TRUE	2.74674	2.07819e-235
TcIL3000.A.H_000489200	hypothetical protein, conserved	TcIL3000_0_16330	1.16284	2.40642e-16	TRUE	1.31507	1.15221e-20
TcIL3000.A.H_000489300	retrotransposon hot spot (RHS) protein, putative	TcIL3000_0_34340	-0.35724	0.00030912	TRUE	-0.194414	0.0325464
TcIL3000.A.H_000489400	thimet oligopeptidase, putative	TcIL3000_7_10	-0.968496	1.24222e-93	TRUE	-0.860047	8.73717e-80
TcIL3000.A.H_000489600	proline dehydrogenase	TcIL3000_0_07190	0.927153	3.21164e-43	TRUE	0.8331	3.18418e-29
TcIL3000.A.H_000489700	CDP-DAG synthase	NA	-0.143668	0.0109176	TRUE	-0.368309	9.71718e-11
TcIL3000.A.H_000490300	cyclophilin-type peptidyl-prolyl cis-trans isomerase, putative	TcIL3000_7_80	-0.258606	5.98025e-05	TRUE	-0.235386	0.000214129
TcIL3000.A.H_000490500	UDP-Gal or UDP-GlcNAc-dependent glycosyltransferase, putative	TcIL3000_7_100	0.413962	5.28672e-17	TRUE	0.250557	2.71899e-07
TcIL3000.A.H_000491000	Invariant surface glycoprotein, putative	TcIL3000_0_02370	-0.193533	4.3186e-05	TRUE	0.220428	3.02999e-05
TcIL3000.A.H_000491200	protein farnesyltransferase beta subunit	TcIL3000_7_170	-0.267223	9.00921e-09	TRUE	-0.143863	0.00581724
TcIL3000.A.H_000491300	hypothetical protein, conserved	TcIL3000_7_200	0.287257	1.71791e-06	TRUE	0.373036	1.17053e-14
TcIL3000.A.H_000491500	hypothetical protein, conserved	NA	0.197561	0.00422291	TRUE	0.213257	0.0047532
TcIL3000.A.H_000491700	FYVE zinc finger, putative	TcIL3000_7_220	0.166081	0.0012348	TRUE	0.242593	2.35799e-08
TcIL3000.A.H_000491900	hypothetical protein, conserved	TcIL3000_7_250	0.238891	2.82317e-06	TRUE	0.230722	1.65525e-05
TcIL3000.A.H_000492200	hypothetical protein, conserved	TcIL3000_7_280	0.182948	0.00824386	TRUE	0.271983	0.000180377
TcIL3000.A.H_000492400	mitochondrial DNA ligase homolog, LIG k-alpha	TcIL3000_7_300	-0.279509	1.76755e-11	TRUE	-0.297559	1.38672e-12
TcIL3000.A.H_000493300	zinc finger protein, putative	NA	0.638032	4.53401e-07	TRUE	0.714846	7.73549e-11
TcIL3000.A.H_000494800	telomerase-associated protein, putative	NA	0.333906	2.18114e-05	TRUE	0.435841	7.98169e-09
TcIL3000.A.H_000494900	hypothetical protein, conserved	NA	-0.308933	0.000319082	TRUE	-0.591922	2.41391e-22
TcIL3000.A.H_000495100	hypothetical protein, conserved	TcIL3000_7_460	0.220123	0.00047332	TRUE	0.200961	0.000983226
TcIL3000.A.H_000495500	hypothetical protein, conserved	TcIL3000_7_490	-0.338714	3.79137e-05	TRUE	-0.396018	8.48531e-06
TcIL3000.A.H_000495600	hypothetical protein, conserved	TcIL3000_7_510	-0.159345	0.0150124	TRUE	-0.364445	1.60082e-12
TcIL3000.A.H_000496100	zinc finger CCCH domain containing protein 17	TcIL3000_7_570	-0.155353	0.00238867	TRUE	-0.365768	4.35795e-12
TcIL3000.A.H_000496200	protein kinase C substrate protein, heavy chain, putative	TcIL3000_7_580	-0.190218	0.000128157	TRUE	-0.545195	3.90536e-36
TcIL3000.A.H_000496600	hypothetical protein, conserved	TcIL3000_7_670	-0.203878	0.00457418	TRUE	-0.220125	0.00292391
TcIL3000.A.H_000497800	asparagine synthetase a, putative	TcIL3000_0_04440	-0.699016	7.76839e-44	TRUE	-0.416319	7.82243e-16
TcIL3000.A.H_000498300	RNA-binding protein, putative	NA	-0.168544	0.00510492	TRUE	-0.189048	0.00121508
TcIL3000.A.H_000498800	regulator of chromosome condensation, putative	TcIL3000_7_870	-0.268009	0.000208676	TRUE	-0.273774	0.000285481
TcIL3000.A.H_000499300	hypothetical protein, conserved	TcIL3000_7_890	0.300543	1.67171e-06	TRUE	0.373132	1.90425e-11
TcIL3000.A.H_000499700	10 kDa heat shock protein, putative	TcIL3000_7_940	-0.580493	5.16721e-22	TRUE	-0.543289	1.79975e-23
TcIL3000.A.H_000499900	10 kDa heat shock protein, putative	TcIL3000_7_940	-0.417505	2.07023e-12	TRUE	-0.403595	5.22773e-12
TcIL3000.A.H_000500400	hypothetical protein, conserved	TcIL3000_0_59120	-0.161975	0.0118539	TRUE	-0.254319	0.000437097
TcIL3000.A.H_000500600	hypothetical protein, conserved	TcIL3000_0_29390	0.396531	1.14067e-12	TRUE	0.126591	0.0158202
TcIL3000.A.H_000501100	ATPase subunit 9, putative	TcIL3000_7_970	-0.620514	2.86714e-35	TRUE	-0.505103	7.09551e-20
TcIL3000.A.H_000501900	KRET2	TcIL3000_7_1050	-0.171092	0.0122038	TRUE	-0.189385	0.00108869
TcIL3000.A.H_000502200	Vps52 / Sac2 family, putative	TcIL3000_7_1100	0.239432	1.29751e-05	TRUE	0.204496	5.22166e-05
TcIL3000.A.H_000502400	C-1-tetrahydrofolate synthase, cytoplasmic, putative	TcIL3000_7_1130	-0.456814	1.05979e-14	TRUE	-0.351642	1.12737e-06
TcIL3000.A.H_000502700	hypothetical protein, conserved	TcIL3000_7_1180	-0.289302	1.88492e-05	TRUE	-0.368261	1.50863e-07
TcIL3000.A.H_000503100	Eukaryotic translation initiation factor 4E type 6	TcIL3000_0_51370	-0.240288	1.06815e-05	TRUE	-0.19499	0.00103252
TcIL3000.A.H_000503200	Uncharacterised conserved protein (DUF2305), putative	NA	-0.131847	0.035278	TRUE	-0.218288	0.000428763
TcIL3000.A.H_000503400	hypothetical protein, conserved	TcIL3000_7_1230	0.419605	1.04864e-05	TRUE	0.304688	0.0033682
TcIL3000.A.H_000504100	Adenine phosphoribosyltransferase, putative	TcIL3000_0_32550	0.128356	0.00942418	TRUE	0.30211	1.8296e-13
TcIL3000.A.H_000504300	hypothetical protein, conserved	TcIL3000_7_1270	0.174991	0.00889548	TRUE	-0.110136	0.0434104
TcIL3000.A.H_000504400	hypothetical protein, conserved	TcIL3000_7_1280	0.284441	1.61495e-05	TRUE	0.391661	7.60732e-09
TcIL3000.A.H_000504700	hypothetical protein, conserved	TcIL3000_7_1280	0.31956	2.60406e-07	TRUE	0.504596	1.06583e-14
TcIL3000.A.H_000505900	Protein kinase domain containing protein, putative	TcIL3000_7_2350	0.631068	5.73793e-26	TRUE	0.780476	1.19503e-39
TcIL3000.A.H_000506000	Mu-adaptin 1, putative	TcIL3000_7_2340	0.253296	3.24606e-08	TRUE	0.188079	1.18164e-05
TcIL3000.A.H_000506200	dynein heavy chain, cytosolic, putative	NA	-0.166399	0.00949733	TRUE	-0.151944	0.00241092
TcIL3000.A.H_000506400	hypothetical protein, conserved	TcIL3000_0_28880	0.350162	0.000240738	TRUE	0.457744	5.39749e-07
TcIL3000.A.H_000507300	hypothetical protein, conserved	TcIL3000_7_2180	-0.113229	0.0400041	TRUE	-0.178806	0.00309318
TcIL3000.A.H_000508200	Core histone H2A/H2B/H3/H4, putative	TcIL3000_7_2140	-0.483982	1.53794e-05	TRUE	-0.259918	0.0189784
TcIL3000.A.H_000508300	histone H2A, putative	TcIL3000_7_2140	-0.500003	0.00047554	TRUE	-0.356052	1.082e-05
TcIL3000.A.H_000508400	histone H2A, putative	TcIL3000_7_2140	-0.456134	2.5607e-09	TRUE	-0.350995	1.72291e-06
TcIL3000.A.H_000508500	histone H2A, putative	TcIL3000_7_2140	-0.46122	3.5005e-09	TRUE	-0.328032	1.24429e-05
TcIL3000.A.H_000508600	histone H2A, putative	TcIL3000_7_2140	-0.465759	4.66806e-09	TRUE	-0.340109	1.98911e-07
TcIL3000.A.H_000508700	histone H2A, putative	TcIL3000_7_2140	-0.54967	4.06156e-13	TRUE	-0.372899	1.45036e-06
TcIL3000.A.H_000508800	histone H2A, putative	TcIL3000_7_2140	-0.50872	1.04769e-11	TRUE	-0.380748	1.26008e-08
TcIL3000.A.H_000508900	histone H2A, putative	TcIL3000_7_2140	-0.495216	3.89376e-12	TRUE	-0.283956	0.000226101
TcIL3000.A.H_000509000	histone H2A, putative	TcIL3000_7_2140	-0.513351	1.50402e-12	TRUE	-0.323871	1.30306e-07
TcIL3000.A.H_000509100	histone H2A, putative	TcIL3000_7_2140	-0.515978	6.85134e-15	TRUE	-0.378424	8.44199e-10
TcIL3000.A.H_000509200	histone H2A, putative	TcIL3000_7_2140	-0.473332	6.29508e-15	TRUE	-0.362609	1.38725e-09
TcIL3000.A.H_000509300	histone H2A, putative	TcIL3000_7_2140	-0.478911	0.000178113	TRUE	-0.360928	3.94533e-08
TcIL3000.A.H_000509400	histone H2A, putative	TcIL3000_7_2140	-0.548145	5.68872e-16	TRUE	-0.307651	2.1784e-05
TcIL3000.A.H_000509800	hypothetical protein, conserved	TcIL3000_7_2100	-0.213323	0.00592626	TRUE	-0.241821	0.0014081
TcIL3000.A.H_000509900	hypothetical protein, conserved	TcIL3000_7_2090	-0.134461	0.0490996	TRUE	-0.167077	0.00909416
TcIL3000.A.H_000510000	ribosomal protein L22p/L17e, putative	TcIL3000_7_2080	-0.327029	0.000237253	TRUE	-0.613497	4.11291e-10
TcIL3000.A.H_000510700	zinc finger protein family member, putative	TcIL3000_7_2020	0.69697	8.19407e-18	TRUE	0.605817	1.0504e-20
TcIL3000.A.H_000510900	zinc finger protein family member, putative	TcIL3000_7_1980	0.997021	5.00108e-54	TRUE	1.17803	4.75642e-100
TcIL3000.A.H_000511500	prefoldin, putative	TcIL3000_7_1900	-0.18007	0.00129321	TRUE	-0.290207	1.45981e-08
TcIL3000.A.H_000512300	endoplasmatic reticulum retrieval protein, putative	TcIL3000_7_1860	-0.223628	7.66473e-06	TRUE	-0.319434	6.86804e-09
TcIL3000.A.H_000512800	Rab-GTPase-TBC domain containing protein, putative	TcIL3000_7_1780	0.231267	0.0274804	TRUE	0.326166	0.000292554
TcIL3000.A.H_000513000	hypothetical protein, conserved	TcIL3000_7_1760	0.138276	0.00863261	TRUE	0.107034	0.0376142
TcIL3000.A.H_000513900	hypothetical protein, conserved	TcIL3000_0_43610	0.16707	0.00303966	TRUE	0.323538	1.33753e-09
TcIL3000.A.H_000514400	cyclic nucleotide-binding domain containing protein, putative	TcIL3000_7_1650	-0.135255	0.0204117	TRUE	0.125276	0.021648
TcIL3000.A.H_000514800	hypothetical protein, conserved	TcIL3000_7_1600	0.175066	0.0122204	TRUE	0.133408	0.0434188
TcIL3000.A.H_000515200	hypothetical protein, conserved	TcIL3000_7_1550	-0.192615	2.46804e-06	TRUE	-0.126424	0.00324194
TcIL3000.A.H_000515900	hypothetical protein, conserved	TcIL3000_7_1460	0.470039	3.81568e-24	TRUE	0.357117	1.489e-12
TcIL3000.A.H_000516100	zinc finger protein family member, putative	TcIL3000_7_1440	0.192794	0.00508237	TRUE	0.285134	2.6302e-06
TcIL3000.A.H_000516300	hypothetical protein, conserved	TcIL3000_7_1410	0.306701	6.88203e-07	TRUE	0.126301	0.0434304
TcIL3000.A.H_000516400	kinetoplastid kinetochore protein 11	TcIL3000_7_2460	-0.586731	6.58601e-37	TRUE	-0.323248	3.87452e-15
TcIL3000.A.H_000516600	translation initiation factor IF-2, putative	TcIL3000_7_2430	-0.25041	8.12485e-06	TRUE	-0.130426	0.0189098
TcIL3000.A.H_000516700	hypothetical protein, conserved	TcIL3000_7_2420	0.174786	0.0068369	TRUE	0.200676	0.000230703
TcIL3000.A.H_000517100	heat shock protein DNAJ, putative	NA	-0.132229	0.00905835	TRUE	-0.154657	0.00211695
TcIL3000.A.H_000517300	hypothetical protein, conserved	TcIL3000_0_55060	0.506382	5.69743e-05	TRUE	0.717809	7.35671e-10
TcIL3000.A.H_000517400	GMP synthase [glutamine-hydrolysing]	TcIL3000_0_55050	-0.290662	3.34025e-10	TRUE	-0.267168	5.91844e-08
TcIL3000.A.H_000517500	WD domain, G-beta repeat, putative	TcIL3000_0_27500	-0.26833	0.00012691	TRUE	-0.210229	0.0010288
TcIL3000.A.H_000518200	palmitoyl acyltransferase 11, putative	TcIL3000_7_2550	-0.256743	0.00034985	TRUE	-0.219213	0.000546675
TcIL3000.A.H_000518800	centrin-4	TcIL3000_7_2650	-0.129135	0.0290197	TRUE	-0.283423	2.2596e-08
TcIL3000.A.H_000519000	peptidyl-prolyl cis-trans isomerase, putative	TcIL3000_7_2670	-0.238234	0.000316148	TRUE	-0.448885	6.54662e-14
TcIL3000.A.H_000519100	cyclophilin-type peptidyl-prolyl cis-trans isomerase, putative	TcIL3000_7_2680	-0.286567	0.000193686	TRUE	-0.453962	3.8572e-12
TcIL3000.A.H_000519200	I/6 autoantigen	TcIL3000_7_2690	-0.709538	4.07942e-47	TRUE	-0.697343	2.98275e-49
TcIL3000.A.H_000519300	I/6 autoantigen	TcIL3000_7_2700	-0.291245	6.7782e-08	TRUE	-0.162234	0.000231537
TcIL3000.A.H_000519600	synaptojanin (N-terminal domain), putative	TcIL3000_7_2710	0.23649	2.31645e-05	TRUE	0.372685	3.16514e-13
TcIL3000.A.H_000519800	hypothetical protein, conserved	TcIL3000_7_2730	0.168597	0.0171707	TRUE	0.147394	0.0344831
TcIL3000.A.H_000521000	TPR-repeat-containing chaperone protein DNAJ, putative	TcIL3000_7_2870	0.246701	6.25495e-09	TRUE	0.221105	2.67929e-09
TcIL3000.A.H_000521200	protein kinase, putative	TcIL3000_7_2900	0.306822	8.16989e-08	TRUE	0.24536	3.04477e-06
TcIL3000.A.H_000521300	hypothetical protein, conserved	TcIL3000_7_2920	0.342411	7.21975e-07	TRUE	0.318859	2.04641e-07
TcIL3000.A.H_000521800	RNA-binding protein, putative	TcIL3000_7_2980	0.177677	0.0282372	TRUE	0.340027	2.6226e-07
TcIL3000.A.H_000522200	YjeF family N-terminal domain/YjeF family C-terminal domain containing protein, putative	TcIL3000_7_3030	-0.23852	0.000194712	TRUE	-0.191741	0.0048943
TcIL3000.A.H_000523000	PQ loop repeat, putative	TcIL3000_7_3120	-0.267119	0.000265671	TRUE	-0.408435	2.41052e-09
TcIL3000.A.H_000523300	hypothetical protein, conserved	TcIL3000_0_36410	-0.171627	0.00902388	TRUE	-0.161368	0.0215193
TcIL3000.A.H_000523400	vacuolar transporter chaperone, putative	TcIL3000_0_36420	-0.408429	8.02258e-12	TRUE	-0.588225	1.02445e-29
TcIL3000.A.H_000523600	hypothetical protein, conserved	NA	-0.224276	8.59104e-05	TRUE	-0.19471	0.00976968
TcIL3000.A.H_000523700	hypothetical protein, conserved	TcIL3000_0_46550	-0.301317	1.14078e-05	TRUE	-0.511358	2.74094e-27
TcIL3000.A.H_000523900	mitochondrial carrier protein	TcIL3000_0_46530	-0.35976	1.88712e-10	TRUE	-0.621898	2.15205e-27
TcIL3000.A.H_000524100	50S ribosomal protein L16, putative	TcIL3000_0_46510	-0.131876	0.0332352	TRUE	-0.224102	7.85718e-05
TcIL3000.A.H_000524200	hypothetical protein, conserved	TcIL3000_0_46500	0.741132	3.57082e-27	TRUE	0.751075	5.92898e-29
TcIL3000.A.H_000525000	calpain-like cysteine peptidase, putative	TcIL3000_7_3280	-0.551345	6.12548e-23	TRUE	-0.571361	8.52219e-50
TcIL3000.A.H_000525100	calpain-like cysteine peptidase, putative	TcIL3000_7_3290	-0.470689	9.56389e-16	TRUE	-0.417704	2.52566e-09
TcIL3000.A.H_000526200	zinc finger domain, LSD1 subclass, putative	TcIL3000_7_3370	0.448419	1.90288e-17	TRUE	0.539781	2.83421e-24
TcIL3000.A.H_000526500	WD domain, G-beta repeat/Dip2/Utp12 Family, putative	TcIL3000_7_3400	-0.210321	0.000241	TRUE	-0.255084	7.17276e-06
TcIL3000.A.H_000526700	hypothetical protein	TcIL3000_7_3420	0.386267	9.06316e-12	TRUE	0.291987	7.59459e-11
TcIL3000.A.H_000527700	hypothetical protein, conserved	TcIL3000_7_3470	0.86747	7.60044e-28	TRUE	0.920896	9.21382e-29
TcIL3000.A.H_000527800	N-terminal conserved domain of Nudc./CS domain containing protein, putative	TcIL3000_7_3480	-0.292382	1.31201e-10	TRUE	-0.232221	6.95722e-08
TcIL3000.A.H_000527900	pyridine nucleotide-disulphide oxidoreductase, putative	TcIL3000_7_3490	-0.265404	7.54368e-05	TRUE	-0.31635	5.09562e-06
TcIL3000.A.H_000528100	Iguana/Dzip1-like DAZ-interacting protein N-terminal, putative	TcIL3000_7_3520	0.119586	0.0229353	TRUE	0.122046	0.0128399
TcIL3000.A.H_000528400	hypothetical protein, conserved	TcIL3000_7_3550	0.779379	3.01247e-38	TRUE	0.770537	4.38258e-38
TcIL3000.A.H_000528600	Bromodomain, putative	TcIL3000_7_3580	0.315193	9.34055e-10	TRUE	0.271575	6.68828e-07
TcIL3000.A.H_000529400	Translocon-associated protein, gamma subunit (TRAP-gamma), putative	TcIL3000_7_3700	-0.114441	0.0143695	TRUE	-0.147128	0.000235854
TcIL3000.A.H_000529500	adenosine 5prime-monophosphoramidase, putative	NA	-0.340074	6.35468e-09	TRUE	-0.37373	1.46781e-12
TcIL3000.A.H_000529700	PX domain containing protein, putative	TcIL3000_7_3730	0.31952	1.11364e-13	TRUE	0.356281	1.67748e-17
TcIL3000.A.H_000530000	Thioredoxin-like, putative	TcIL3000_7_3750	-0.17545	0.001328	TRUE	-0.336034	6.0067e-17
TcIL3000.A.H_000530100	hypothetical protein, conserved	TcIL3000_7_3760	0.409307	3.07694e-09	TRUE	0.297037	1.63041e-05
TcIL3000.A.H_000530300	60S ribosomal protein-like	TcIL3000_7_3780	-0.248011	0.00539112	TRUE	-0.293659	0.00260915
TcIL3000.A.H_000530500	nucleoside hydrolase, putative	TcIL3000_7_3810	0.243994	8.86019e-07	TRUE	0.396976	1.38761e-18
TcIL3000.A.H_000530800	Calponin homology (CH) domain containing protein, putative	TcIL3000_7_3850	0.701783	9.68372e-47	TRUE	0.53423	1.28051e-32
TcIL3000.A.H_000531500	ribosomal RNA processing protein 4	TcIL3000_0_13330	-0.134689	0.0464355	TRUE	-0.259862	0.0014857
TcIL3000.A.H_000531700	hypothetical protein	TcIL3000_0_51090	0.265284	0.000576821	TRUE	0.37019	5.15062e-05
TcIL3000.A.H_000532700	Domain of unknown function (DUF1768), putative	TcIL3000_7_3950	-0.490458	1.53631e-07	TRUE	-0.275148	0.00348414
TcIL3000.A.H_000532800	proteasome beta 6 subunit	TcIL3000_7_3960	-0.191149	0.000133596	TRUE	-0.245645	2.89406e-06
TcIL3000.A.H_000533400	kinetoplastid kinetochore protein 5	NA	-0.452058	8.87723e-10	TRUE	-0.423615	2.66151e-14
TcIL3000.A.H_000533500	kinetoplastid kinetochore protein 13	TcIL3000_7_4030	-0.32444	9.8432e-08	TRUE	-0.16576	0.00362368
TcIL3000.A.H_000534000	hypothetical protein, conserved	TcIL3000_7_4100	-0.226306	3.61365e-05	TRUE	-0.335257	2.38784e-13
TcIL3000.A.H_000534200	ribonuclease H1	TcIL3000_7_4130	0.189856	0.0379702	TRUE	-0.332148	0.000149838
TcIL3000.A.H_000534600	glutamine synthetase, putative	TcIL3000_7_4160	0.654876	4.93251e-28	TRUE	0.825167	4.19395e-43
TcIL3000.A.H_000534800	hypothetical protein, conserved	TcIL3000_7_4180	-0.170796	0.0129697	TRUE	-0.305384	5.63136e-07
TcIL3000.A.H_000535900	hypothetical protein, conserved	TcIL3000_7_4300	-0.220518	0.000655895	TRUE	-0.2858	2.35332e-06
TcIL3000.A.H_000536400	deoxyuridine triphosphatase, putative	TcIL3000_7_4360	-0.358612	1.5626e-11	TRUE	-0.213835	6.06732e-05
TcIL3000.A.H_000536700	hypothetical protein, conserved	TcIL3000_0_13160	0.21659	2.10326e-05	TRUE	0.177138	0.000576862
TcIL3000.A.H_000537100	lanosterol synthase	TcIL3000_0_16660	0.38347	1.22898e-14	TRUE	0.410927	9.60935e-17
TcIL3000.A.H_000537300	hypothetical protein, conserved	TcIL3000_0_48460	-0.130776	0.0161581	TRUE	0.121866	0.0147322
TcIL3000.A.H_000537600	Cytochrome c oxidase biogenesis protein Cmc1 like, putative	TcIL3000_7_4390	-0.204536	0.00503193	TRUE	-0.182625	0.0115245
TcIL3000.A.H_000537900	C2 domain/Ankyrin repeats (3 copies), putative	TcIL3000_7_4430	0.418081	2.58302e-12	TRUE	0.713929	1.15622e-46
TcIL3000.A.H_000538300	hypothetical protein, conserved	TcIL3000_0_36160	0.422554	7.19744e-09	TRUE	0.587997	2.9246e-23
TcIL3000.A.H_000538500	hypothetical protein, conserved	TcIL3000_0_36190	0.284329	2.60917e-05	TRUE	0.268685	1.79648e-05
TcIL3000.A.H_000538600	RNA-binding protein, putative	TcIL3000_0_23180	0.430689	0.000103951	TRUE	0.485095	1.577e-06
TcIL3000.A.H_000538800	hypothetical protein, conserved	TcIL3000_0_20070	0.656884	2.38555e-27	TRUE	0.940475	1.05479e-64
TcIL3000.A.H_000539100	lipin, putative	TcIL3000_7_4470	0.183274	0.00234709	TRUE	0.318316	8.92453e-10
TcIL3000.A.H_000539300	hypothetical protein, conserved	TcIL3000_7_4500	1.38316	3.23951e-151	TRUE	1.42988	1.92519e-156
TcIL3000.A.H_000540800	hypothetical protein, conserved	TcIL3000_7_4600	-0.256363	3.15128e-05	TRUE	-0.20594	0.000181102
TcIL3000.A.H_000541500	hypothetical protein, conserved	TcIL3000_7_4700	-0.354507	8.87859e-09	TRUE	-0.406172	2.97352e-11
TcIL3000.A.H_000541600	hypothetical protein, conserved	TcIL3000_0_15410	-0.194643	0.000870084	TRUE	-0.136023	0.0328647
TcIL3000.A.H_000541700	WD domain, G-beta repeat, putative	TcIL3000_0_15400	0.298476	3.35791e-07	TRUE	0.231846	3.55966e-05
TcIL3000.A.H_000542100	nuclear transport factor 2 protein, putative	NA	-0.229537	0.000265264	TRUE	-0.36209	6.28295e-11
TcIL3000.A.H_000542500	hypothetical protein, conserved	TcIL3000_7_4800	-0.330697	1.23583e-07	TRUE	-0.196047	0.000168316
TcIL3000.A.H_000542700	Monooxygenase, putative	TcIL3000_7_4820	-0.194757	0.000771545	TRUE	-0.287414	4.87422e-07
TcIL3000.A.H_000543400	ATG8/AUT7/APG8/PAZ2, putative	TcIL3000_7_4900	-0.22084	0.00115003	TRUE	-0.382825	1.00452e-08
TcIL3000.A.H_000543700	Protein Associated with Differentiation, putative	TcIL3000_0_02160	0.274152	6.32879e-06	TRUE	0.485422	2.27871e-25
TcIL3000.A.H_000543800	Protein Associated with Differentiation, putative	TcIL3000_0_02160	0.226192	0.00337954	TRUE	0.213915	0.0128265
TcIL3000.A.H_000544100	hypothetical protein, conserved	TcIL3000_0_09090	-0.200136	5.405e-06	TRUE	-0.101722	0.00678115
TcIL3000.A.H_000544500	hypothetical protein, conserved	NA	0.258785	2.71928e-05	TRUE	0.429774	1.21769e-12
TcIL3000.A.H_000544900	protein kinase, putative	TcIL3000_7_5060	0.175693	0.0287297	TRUE	0.19872	0.014305
TcIL3000.A.H_000546000	hypothetical protein, conserved	TcIL3000_7_5240	0.382118	1.16366e-13	TRUE	0.297229	3.69529e-08
TcIL3000.A.H_000546100	NADH-ubiquinone oxidoreductase, mitochondrial, putative	TcIL3000_7_5250	-0.130124	0.0160807	TRUE	-0.255874	2.93853e-07
TcIL3000.A.H_000546200	histone H2A variant	TcIL3000_7_5270	-0.308754	1.59051e-06	TRUE	-0.315874	6.54501e-11
TcIL3000.A.H_000546800	hypothetical protein, conserved	NA	0.631778	2.19747e-47	TRUE	0.176401	0.00016236
TcIL3000.A.H_000547100	tRNA-dihydrouridine synthase 3, putative	TcIL3000_7_5350	-0.3088	2.97045e-10	TRUE	-0.334495	1.06721e-10
TcIL3000.A.H_000548400	hypothetical protein, conserved	TcIL3000_0_33690	-0.369722	2.45122e-16	TRUE	-0.11697	0.00914523
TcIL3000.A.H_000548500	hypothetical protein, conserved	TcIL3000_0_34250	0.127839	0.0237127	TRUE	0.153448	0.00381592
TcIL3000.A.H_000548600	Colon cancer-associated protein Mic1-like, putative	TcIL3000_7_5400	0.322328	6.612e-11	TRUE	0.248843	2.32503e-06
TcIL3000.A.H_000549900	Alpha/beta hydrolase family, putative	TcIL3000_7_5490	-0.179246	0.00503193	TRUE	-0.414908	6.16477e-13
TcIL3000.A.H_000551000	double-strand-break repair protein rad21 homolog, putative	TcIL3000_7_5560	-0.235294	4.3943e-06	TRUE	-0.259597	4.72915e-08
TcIL3000.A.H_000551500	hypothetical protein, conserved	TcIL3000_0_44040	0.150834	0.0239782	TRUE	0.293929	1.84382e-09
TcIL3000.A.H_000551900	bilobe protein, conserved	TcIL3000_7_5670	0.18807	0.000109611	TRUE	0.297277	1.36701e-14
TcIL3000.A.H_000552200	methylthioadenosine phosphorylase, putative	TcIL3000_7_5710	-0.301379	1.17687e-09	TRUE	-0.127278	0.00321204
TcIL3000.A.H_000552400	Got1/Sft2-like family, putative	TcIL3000_7_5740	0.426106	1.25673e-08	TRUE	0.568239	1.26299e-13
TcIL3000.A.H_000552700	hypothetical protein, conserved	TcIL3000_7_5770	-0.674757	1.15574e-19	TRUE	-0.706014	1.24204e-21
TcIL3000.A.H_000553000	kinesin, putative	TcIL3000_7_5810	-0.177585	0.0187173	TRUE	0.148114	0.00983073
TcIL3000.A.H_000553400	kinetoplastid-specific dual specificity phosphatase, putative	TcIL3000_0_52520	0.276176	2.93265e-05	TRUE	0.484959	9.05367e-18
TcIL3000.A.H_000553500	CYC2-like cyclin, putative	TcIL3000_0_08150	0.16328	0.00977382	TRUE	0.332977	9.68593e-10
TcIL3000.A.H_000553700	hypothetical protein, conserved	TcIL3000_0_08170	0.241197	8.28114e-08	TRUE	0.394127	8.8398e-21
TcIL3000.A.H_000553800	Sperm-tail PG-rich repeat, putative	TcIL3000_0_33390	0.172066	0.000298727	TRUE	0.156793	0.000357999
TcIL3000.A.H_000553900	Domain of unknown function (DUF4139), putative	TcIL3000_0_33380	0.306159	3.63149e-05	TRUE	0.354071	1.0426e-06
TcIL3000.A.H_000554000	hypothetical protein, conserved	TcIL3000_0_00430	0.155567	0.00301112	TRUE	0.181831	0.000669504
TcIL3000.A.H_000554200	leucine-rich repeat protein (LRRP), putative	TcIL3000_7_5830	0.131415	0.016368	TRUE	0.162926	0.00272403
TcIL3000.A.H_000554500	hypothetical protein, conserved	TcIL3000_7_5870	0.262094	4.81547e-06	TRUE	0.199089	0.000911345
TcIL3000.A.H_000555500	ATP synthase alpha chain, mitochondrial precursor	TcIL3000_7_6050	-0.565173	6.04379e-48	TRUE	-0.612265	1.04474e-58
TcIL3000.A.H_000555600	ATP synthase alpha chain, mitochondrial precursor	TcIL3000_7_6050	-0.543079	6.94942e-44	TRUE	-0.588809	4.23272e-52
TcIL3000.A.H_000555700	hypothetical protein, conserved	TcIL3000_7_6060	-0.166991	0.0170964	TRUE	-0.601073	3.1051e-16
TcIL3000.A.H_000555900	hypothetical protein, conserved	TcIL3000_7_6080	-0.304303	2.01698e-08	TRUE	-0.754943	1.13261e-72
TcIL3000.A.H_000556200	Adenylate and Guanylate cyclase catalytic domain containing protein, putative	TcIL3000_0_45440	0.589509	1.18169e-18	TRUE	0.629737	7.60759e-19
TcIL3000.A.H_000556400	hypothetical protein, conserved	TcIL3000_0_45400	-0.158665	0.00389091	TRUE	-0.243439	3.40551e-08
TcIL3000.A.H_000556600	hypothetical protein, conserved	TcIL3000_0_45380	0.242331	1.7264e-06	TRUE	0.331586	1.22817e-11
TcIL3000.A.H_000556900	hypothetical protein, conserved	TcIL3000_0_58860	0.181973	2.55589e-05	TRUE	0.0949656	0.0446345
TcIL3000.A.H_000557400	40S ribosomal protein S11, putative	TcIL3000_1_1540	0.153609	0.000665235	TRUE	0.155776	0.00117701
TcIL3000.A.H_000557500	CHORD, putative	TcIL3000_1_1530	-0.288395	0.000631187	TRUE	-0.384411	3.37698e-06
TcIL3000.A.H_000558100	tRNA (Uracil-5-)-methyltransferase, putative	TcIL3000_1_1470	-0.191659	0.000862505	TRUE	-0.257566	3.82124e-05
TcIL3000.A.H_000558900	folate transporter, putative	TcIL3000_0_56730	-0.583822	4.3319e-38	TRUE	-0.632735	1.4656e-52
TcIL3000.A.H_000559600	pumilio/PUF RNA binding protein 9	TcIL3000_1_1350	-0.228237	0.000109691	TRUE	0.180346	0.000516999
TcIL3000.A.H_000559900	histone H3, putative	TcIL3000_1_1310	-0.414363	9.97295e-19	TRUE	-0.135192	0.00629535
TcIL3000.A.H_000560000	histone H3, putative	TcIL3000_1_1310	-0.390628	3.42281e-09	TRUE	-0.193913	0.00324081
TcIL3000.A.H_000560100	Tubulin C-terminal domain containing protein, putative	TcIL3000_0_31240	-0.423614	3.90872e-19	TRUE	-0.114537	0.0362457
TcIL3000.A.H_000560400	beta tubulin	TcIL3000_0_31240	-0.475934	3.84125e-31	TRUE	-0.122877	0.00343984
TcIL3000.A.H_000560500	alpha tubulin	TcIL3000_0_27270	-0.45246	8.19371e-19	TRUE	-0.111184	0.0364781
TcIL3000.A.H_000560600	Endonuclease/Exonuclease/phosphatase family/Endonuclease-reverse transcriptase, putative	TcIL3000_0_44000	0.479309	3.51805e-09	TRUE	0.275413	0.000131196
TcIL3000.A.H_000560900	Tubulin C-terminal domain containing protein, putative	TcIL3000_0_31240	-0.428278	2.94558e-16	TRUE	-0.218652	1.95006e-05
TcIL3000.A.H_000561000	alpha tubulin	TcIL3000_0_31230	-0.475239	1.37742e-21	TRUE	-0.112604	0.0445238
TcIL3000.A.H_000561100	beta tubulin	TcIL3000_0_31240	-0.454917	5.86044e-29	TRUE	-0.128558	0.00592292
TcIL3000.A.H_000561200	alpha tubulin	TcIL3000_0_31230	-0.466081	2.18174e-22	TRUE	-0.114405	0.0485074
TcIL3000.A.H_000561300	beta tubulin	TcIL3000_0_31240	-0.452026	4.23106e-28	TRUE	-0.128055	0.00804953
TcIL3000.A.H_000561500	Tubulin C-terminal domain containing protein, putative	TcIL3000_0_31240	-0.428929	6.44397e-16	TRUE	-0.192487	0.000168058
TcIL3000.A.H_000561700	Tubulin C-terminal domain containing protein, putative	TcIL3000_0_31240	-0.393844	2.21124e-15	TRUE	-0.170834	0.00641121
TcIL3000.A.H_000561900	beta tubulin	TcIL3000_0_31240	-0.459677	4.49747e-25	TRUE	-0.118253	0.0249069
TcIL3000.A.H_000562700	N-terminal region of Chorein, a TM vesicle-mediated sorter, putative	TcIL3000_8_10	0.259948	1.88255e-05	TRUE	0.135736	0.0225499
TcIL3000.A.H_000562800	peptide methionine sulfoxide reductase, putative	TcIL3000_8_20	0.492494	8.85284e-10	TRUE	0.475487	1.5215e-07
TcIL3000.A.H_000564300	DNA repair and recombination helicase protein PIF7	TcIL3000_8_250	0.36135	3.45074e-10	TRUE	0.276839	1.7327e-07
TcIL3000.A.H_000564600	nucleolar RNA-binding protein, putative	TcIL3000_8_300	-0.146074	0.0021743	TRUE	-0.13482	0.00199775
TcIL3000.A.H_000565300	Domain of unknown function (DUF3437), putative	TcIL3000_8_360	0.262638	3.39098e-07	TRUE	0.196311	6.39048e-05
TcIL3000.A.H_000565400	radial spoke protein RSP9, putative	TcIL3000_8_380	-0.194191	0.000824895	TRUE	-0.230526	0.000121656
TcIL3000.A.H_000565500	VID27 cytoplasmic protein, putative	TcIL3000_8_420	-0.287027	6.00234e-09	TRUE	-0.30384	4.17494e-12
TcIL3000.A.H_000565600	Protein of unknown function (DUF3608), putative	TcIL3000_8_440	0.245838	2.60801e-05	TRUE	0.192379	0.0036895
TcIL3000.A.H_000565700	WD domain, G-beta repeat, putative	TcIL3000_8_460	0.242247	9.96581e-05	TRUE	0.184662	0.00523267
TcIL3000.A.H_000565800	hypothetical protein, conserved	TcIL3000_8_470	0.416912	1.86303e-13	TRUE	0.125262	0.0272677
TcIL3000.A.H_000566000	serine/threonine kinase, putative	TcIL3000_0_36270	0.377093	8.26841e-06	TRUE	0.202906	0.0184453
TcIL3000.A.H_000566100	hypothetical protein, conserved	TcIL3000_0_39510	0.378127	0.00135715	TRUE	0.669105	3.77275e-11
TcIL3000.A.H_000566200	Ras-related protein Rab1A	TcIL3000_0_14810	0.295235	4.13771e-08	TRUE	-0.162553	0.0140822
TcIL3000.A.H_000566300	splicing factor TSR1	TcIL3000_0_39530	0.210521	0.0004099	TRUE	0.337618	1.01784e-08
TcIL3000.A.H_000566600	hypothetical protein, conserved	TcIL3000_0_17970	0.272965	2.55133e-05	TRUE	0.499115	1.32952e-20
TcIL3000.A.H_000567000	hypothetical protein, conserved	TcIL3000_0_60360	0.25707	0.00352734	TRUE	0.559782	2.17558e-11
TcIL3000.A.H_000567100	hypothetical protein, conserved	TcIL3000_0_60360	0.304143	2.53011e-05	TRUE	0.439243	9.27896e-11
TcIL3000.A.H_000567200	hypothetical protein, conserved	TcIL3000_0_60360	0.310888	8.67651e-06	TRUE	0.437965	8.50753e-13
TcIL3000.A.H_000567300	hypothetical protein, conserved	TcIL3000_0_60360	0.283696	0.000105987	TRUE	0.381118	2.33112e-08
TcIL3000.A.H_000567400	phosphoacetylglucosamine mutase, putative	TcIL3000_8_540	0.26898	1.35563e-07	TRUE	0.188764	0.00134262
TcIL3000.A.H_000567600	hypothetical protein	TcIL3000_0_48500	0.278071	0.0110767	TRUE	0.527544	5.91214e-08
TcIL3000.A.H_000567800	6-phosphofructo-2-kinase/fructose-2,6-biphosphatase, putative	TcIL3000_8_600	0.173508	0.0169861	TRUE	0.438494	2.19579e-13
TcIL3000.A.H_000568000	protein phosphatase inhibitor, putative	TcIL3000_8_620	0.153371	0.00945639	TRUE	0.220466	0.000102827
TcIL3000.A.H_000568300	hypothetical protein, conserved	TcIL3000_8_650	0.152548	0.0146834	TRUE	0.24884	8.64429e-06
TcIL3000.A.H_000568700	hypothetical protein	TcIL3000_8_720	0.164428	0.00855729	TRUE	0.337554	3.59538e-11
TcIL3000.A.H_000568800	40S ribosomal protein S9, putative	TcIL3000_8_730	0.101906	0.0408679	TRUE	0.179865	2.44713e-05
TcIL3000.A.H_000568900	hypothetical protein, conserved	TcIL3000_8_740	0.284969	1.08957e-05	TRUE	0.432635	1.0562e-12
TcIL3000.A.H_000569100	kinetoplastid kinetochore protein 9	TcIL3000_0_31110	-0.438972	1.81332e-21	TRUE	-0.247119	3.72727e-07
TcIL3000.A.H_000569200	vacuolar-type Ca2+-ATPase, putative	TcIL3000_8_780	0.204553	0.017696	TRUE	0.507353	3.11942e-09
TcIL3000.A.H_000569300	hypothetical protein, conserved	TcIL3000_8_790	-0.167007	0.0319678	TRUE	-0.443516	3.03977e-11
TcIL3000.A.H_000569400	vacuolar-type Ca2+-ATPase, putative	TcIL3000_0_19160	0.640238	1.0307e-31	TRUE	0.746398	3.51719e-42
TcIL3000.A.H_000569600	vacuolar-type Ca2+-ATPase, putative	TcIL3000_8_810	0.600842	2.19153e-25	TRUE	0.706897	2.39439e-27
TcIL3000.A.H_000569900	electron transfer flavoprotein-ubiquinone oxidoreductase, putative	TcIL3000_0_21750	0.172122	0.00269889	TRUE	0.369136	1.28995e-09
TcIL3000.A.H_000570300	hypothetical protein, conserved	TcIL3000_8_980	0.269993	0.000235401	TRUE	0.40973	4.24523e-10
TcIL3000.A.H_000570400	hypothetical protein, conserved	TcIL3000_8_1010	0.363329	8.42648e-07	TRUE	0.311647	4.31566e-06
TcIL3000.A.H_000574700	pre-rrna-processing protein tsr1 homolog	TcIL3000_8_1150	-0.229385	0.000193686	TRUE	-0.342269	6.55815e-07
TcIL3000.A.H_000574800	acyl-CoA dehydrogenase, mitochondrial precursor, putative	TcIL3000_8_1160	-0.33393	1.07994e-10	TRUE	-0.314801	6.20443e-09
TcIL3000.A.H_000574900	hypothetical protein, conserved	TcIL3000_8_1170	-0.153145	0.0437707	TRUE	-0.438728	3.7318e-11
TcIL3000.A.H_000575000	maoC-like dehydratase, putative	TcIL3000_8_1180	-0.279706	0.000552859	TRUE	-0.568069	1.54065e-12
TcIL3000.A.H_000575100	hypothetical protein, conserved	TcIL3000_8_1190	-0.17074	0.00840884	TRUE	-0.202062	0.00091409
TcIL3000.A.H_000575700	ATP-dependent DEAD/H RNA helicase, putative	TcIL3000_8_1270	0.433148	6.97546e-18	TRUE	0.477538	2.00817e-24
TcIL3000.A.H_000575800	hypothetical protein	TcIL3000_8_1290	0.557893	2.30048e-15	TRUE	0.472971	4.43419e-11
TcIL3000.A.H_000576600	ubiquitin-protein ligase, putative	TcIL3000_8_1450	0.306661	8.86319e-07	TRUE	0.304181	9.70161e-11
TcIL3000.A.H_000576700	lysyl-tRNA synthetase, putative	TcIL3000_0_06390	-0.373095	1.00318e-21	TRUE	-0.111548	0.0120975
TcIL3000.A.H_000576800	MSP-B, putative	TcIL3000_0_06380	-0.209839	3.51359e-05	TRUE	-0.113558	0.0278484
TcIL3000.A.H_000577100	Protein Associated with Differentiation, putative	TcIL3000_0_06360	-0.448138	2.27941e-14	TRUE	-0.515127	1.30144e-21
TcIL3000.A.H_000577500	cyclophilin-type peptidyl-prolyl cis-trans isomerase, putative	TcIL3000_0_06330	-0.298818	5.606e-11	TRUE	-0.423405	4.99408e-24
TcIL3000.A.H_000577600	cyclophilin-type peptidyl-prolyl cis-trans isomerase, putative	TcIL3000_0_06330	-0.32177	5.43735e-14	TRUE	-0.478414	3.68973e-34
TcIL3000.A.H_000577800	Trypanosomal VSG domain containing protein, putative	NA	3.62883	1.75535e-28	TRUE	2.9122	1.80028e-23
TcIL3000.A.H_000577900	Trypanosomal VSG domain containing protein, putative	NA	3.76706	0	TRUE	4.14509	0
TcIL3000.A.H_000578000	variant surface glycoprotein (VSG, atypical), putative	TcIL3000_0_50960	3.67467	5.87087e-23	TRUE	3.18447	5.80523e-21
TcIL3000.A.H_000578100	Trypanosomal VSG domain containing protein, putative	TcIL3000_0_57300	4.62883	1.43764e-235	TRUE	4.24905	1.38944e-236
TcIL3000.A.H_000578200	hypothetical protein, conserved	NA	3.59834	1.85616e-85	TRUE	3.161	1.70105e-71
TcIL3000.A.H_000578300	expression site-associated gene (ESAG) protein, putative	TcIL3000_0_37390	2.89519	1.16258e-29	TRUE	3.49967	2.83417e-40
TcIL3000.A.H_000578400	expression site-associated gene (ESAG) protein, putative	TcIL3000_0_37980	3.16618	2.6636e-24	TRUE	2.91708	7.68955e-20
TcIL3000.A.H_000578500	expression site-associated gene (ESAG) protein, putative	TcIL3000_0_37980	3.1985	5.45409e-18	TRUE	2.55151	6.91641e-11
TcIL3000.A.H_000578600	Trypanosomal VSG domain containing protein, putative	TcIL3000_0_40280	4.14161	0	TRUE	4.11368	0
TcIL3000.A.H_000578700	variant surface glycoprotein (VSG, atypical), putative	TcIL3000_0_22660	3.82342	3.02498e-167	TRUE	4.10707	7.79222e-150
TcIL3000.A.H_000578800	variant surface glycoprotein (VSG, atypical), putative	TcIL3000_0_52700	2.8882	5.86564e-72	TRUE	3.02914	1.93731e-74
TcIL3000.A.H_000578900	Endonuclease-reverse transcriptase, putative	TcIL3000_0_55880	2.79114	0.0291877	TRUE	3.31886	0.00837788
TcIL3000.A.H_000579000	Endonuclease-reverse transcriptase, putative	TcIL3000_0_03680	2.69148	1.74116e-05	TRUE	2.44955	1.38371e-05
TcIL3000.A.H_000579300	Trypanosomal VSG domain containing protein, putative	TcIL3000_0_34210	3.87277	2.09901e-176	TRUE	4.01241	7.16287e-213
TcIL3000.A.H_000579400	Trypanosomal VSG domain containing protein, putative	TcIL3000_0_27830	2.97193	1.29803e-10	TRUE	3.1732	1.77238e-10
TcIL3000.A.H_000579500	Trypanosomal VSG domain containing protein, putative	NA	3.04476	1.77564e-17	TRUE	3.25671	7.63747e-14
TcIL3000.A.H_000579600	variant surface glycoprotein (VSG, atypical), putative	TcIL3000_0_10350	4.06753	5.98636e-123	TRUE	4.06209	6.20296e-117
TcIL3000.A.H_000579700	Invariant surface glycoprotein, putative	TcIL3000_0_17210	2.28946	0	TRUE	2.06978	0
TcIL3000.A.H_000580200	hypothetical protein, conserved	NA	-0.294064	1.2391e-06	TRUE	-0.388919	4.811e-09
TcIL3000.A.H_000580400	hypothetical protein, conserved	TcIL3000_8_1990	-0.288511	3.60307e-08	TRUE	-0.3559	4.99932e-15
TcIL3000.A.H_000580700	peroxidoxin	TcIL3000_8_2020	-0.210738	4.89939e-08	TRUE	-0.157141	0.000142505
TcIL3000.A.H_000580800	cyclophilin, putative	TcIL3000_8_2030	-0.165698	0.00848874	TRUE	-0.231721	7.37759e-05
TcIL3000.A.H_000581000	agmatinase, putative	TcIL3000_8_2050	-0.183674	0.00357831	TRUE	-0.506798	3.75143e-18
TcIL3000.A.H_000581300	GDP-mannose pyrophosphorylase	NA	-0.420211	1.2174e-17	TRUE	-0.542573	1.92475e-34
TcIL3000.A.H_000581400	Concanavalin A-like lectin/glucanases superfamily/Beige/BEACH domain containing protein, putative	TcIL3000_0_01620	0.196384	4.73563e-05	TRUE	0.148014	0.00421053
TcIL3000.A.H_000581800	Leucine Rich repeat, putative	TcIL3000_8_2120	-0.248905	0.000223485	TRUE	-0.285464	0.000205284
TcIL3000.A.H_000581900	cyclic nucleotide-binding domain containing protein, putative	TcIL3000_8_2130	-0.236888	0.000151124	TRUE	-0.207255	0.000460456
TcIL3000.A.H_000582200	multidrug resistance protein A	TcIL3000_8_2160	0.287775	2.74883e-09	TRUE	0.413013	7.9242e-23
TcIL3000.A.H_000582400	terbinafine resistance locus protein (yip1), putative	TcIL3000_8_2200	0.304856	4.65868e-09	TRUE	0.291029	1.49062e-09
TcIL3000.A.H_000583700	dicer-like protein	TcIL3000_8_2350	0.17205	0.00415976	TRUE	0.26187	3.47092e-08
TcIL3000.A.H_000583800	ABC transporter, putative	NA	0.518147	3.15548e-30	TRUE	0.369948	1.90225e-21
TcIL3000.A.H_000584300	hypothetical protein, conserved	NA	0.372836	9.30497e-07	TRUE	0.307725	0.00088058
TcIL3000.A.H_000584400	hypothetical protein, conserved	NA	0.13811	0.00871305	TRUE	0.24358	1.44592e-07
TcIL3000.A.H_000584800	hypothetical protein, conserved	NA	-0.178672	0.0129056	TRUE	-0.429046	1.81067e-09
TcIL3000.A.H_000585500	3-ketoacyl-CoA thiolase, putative	NA	-1.173	2.5439e-118	TRUE	-1.00234	3.33863e-95
TcIL3000.A.H_000585900	exocyst complex component Sec10, putative	TcIL3000_8_2370	0.192348	0.00266579	TRUE	0.249809	7.98489e-07
TcIL3000.A.H_000586300	hypothetical protein	TcIL3000_8_2430	-0.24415	7.44321e-06	TRUE	-0.128275	0.0243894
TcIL3000.A.H_000587300	hypothetical protein	TcIL3000_8_2790	1.14799	0.000928781	TRUE	1.364	2.23307e-05
TcIL3000.A.H_000587400:tRNA	unspecified product	TcIL3000_8_2790	1.37669	0.0267902	TRUE	1.15722	0.0320691
TcIL3000.A.H_000588700	hypothetical protein, conserved	TcIL3000_8_2630	0.372693	4.00008e-11	TRUE	0.186342	0.00260915
TcIL3000.A.H_000589300	SET domain containing protein, putative	TcIL3000_8_2550	-0.157172	0.0441629	TRUE	-0.302933	1.01955e-05
TcIL3000.A.H_000589900	conserved protein	TcIL3000_0_41450	-0.114759	0.0118694	TRUE	-0.26697	4.48883e-11
TcIL3000.A.H_000590500	mannosyl-oligosaccharide 1,2-alpha-mannosidase IB, putative	TcIL3000_8_2840	0.220347	2.16214e-06	TRUE	0.126504	0.0036144
TcIL3000.A.H_000590900	hypothetical protein, conserved	TcIL3000_8_2880	-0.408931	2.79422e-11	TRUE	-0.494995	1.53734e-18
TcIL3000.A.H_000592800	T-complex protein 1, gamma subunit, putative	TcIL3000_8_3150	-0.468044	6.27619e-24	TRUE	-0.348052	1.48346e-12
TcIL3000.A.H_000593200	hypothetical protein, conserved	TcIL3000_8_3220	0.238134	0.00504296	TRUE	0.198928	0.0108115
TcIL3000.A.H_000594200	DNA polymerase zeta catalytic subunit, putative	TcIL3000_8_3340	0.212732	1.99861e-05	TRUE	0.277302	1.35249e-11
TcIL3000.A.H_000594600	mitochondrial carrier protein	TcIL3000_8_3400	0.33772	1.30777e-06	TRUE	0.489332	1.07918e-12
TcIL3000.A.H_000594900	electron transfer protein, putative	TcIL3000_8_3420	-0.407385	2.58105e-14	TRUE	-0.174488	0.00296699
TcIL3000.A.H_000595300	Meckel syndrome type 1 protein, putative	TcIL3000_0_00630	0.245339	2.37654e-05	TRUE	0.468113	3.66861e-14
TcIL3000.A.H_000595600	Vesicle transport v-SNARE protein N-terminus, putative	TcIL3000_0_00600	0.360694	3.78015e-08	TRUE	0.363808	1.11079e-08
TcIL3000.A.H_000596100	hypothetical protein, conserved	TcIL3000_0_15290	0.419798	6.68752e-17	TRUE	0.472839	2.28224e-25
TcIL3000.A.H_000596200	glycerol-3-phosphate dehydrogenase [NAD+], glycosomal	TcIL3000_8_3450	-0.680883	1.32494e-72	TRUE	-0.155743	0.000250901
TcIL3000.A.H_000596300	glycerol-3-phosphate dehydrogenase [NAD+], glycosomal	TcIL3000_8_3450	-0.677566	5.66204e-71	TRUE	-0.212085	5.43004e-08
TcIL3000.A.H_000596400	hypothetical protein	TcIL3000_8_3470	-0.216735	0.000148477	TRUE	0.207888	2.27028e-05
TcIL3000.A.H_000598900	Nucleolar protein 56, putative	TcIL3000_8_3610	-0.287752	5.162e-12	TRUE	-0.269869	1.21335e-11
TcIL3000.A.H_000599000	Mitogen-activated protein kinase 10, putative	TcIL3000_8_3630	0.293392	3.05765e-08	TRUE	0.30028	1.78771e-07
TcIL3000.A.H_000599100	MORN repeat, putative	TcIL3000_8_3650	-0.333912	9.00151e-06	TRUE	-0.279502	0.000207151
TcIL3000.A.H_000599200	paraflagellar rod component, putative	TcIL3000_8_3660	-0.245621	0.000450546	TRUE	-0.4551	1.69861e-16
TcIL3000.A.H_000599900	WD-repeat containing protein	TcIL3000_8_3740	-0.186055	0.00446161	TRUE	-0.325623	1.82465e-07
TcIL3000.A.H_000600000	SRP40, C-terminal domain containing protein, putative	TcIL3000_8_3750	-0.319524	5.6768e-07	TRUE	-0.492469	9.46462e-20
TcIL3000.A.H_000600800	hypothetical protein, conserved	TcIL3000_0_22450	0.126822	0.0490856	TRUE	0.137789	0.0285365
TcIL3000.A.H_000600900	hypothetical protein, conserved	TcIL3000_0_22440	0.468973	3.27354e-13	TRUE	0.792735	5.26185e-53
TcIL3000.A.H_000601200	flagellum-adhesion glycoprotein, putative	TcIL3000_0_31510	-0.68774	5.08936e-39	TRUE	-0.418144	1.78381e-15
TcIL3000.A.H_000601700	flagellum-adhesion glycoprotein, putative	TcIL3000_8_3810	0.306597	1.49464e-10	TRUE	0.562349	3.4684e-44
TcIL3000.A.H_000602100	hypothetical protein, conserved	TcIL3000_8_3850	-0.16066	0.00388709	TRUE	-0.18761	0.000298591
TcIL3000.A.H_000603100	hypothetical protein, conserved	TcIL3000_8_3960	0.176254	0.00985062	TRUE	0.243767	0.000100982
TcIL3000.A.H_000603200	serine/threonine-protein kinase, putative	TcIL3000_8_3970	0.240436	1.4722e-05	TRUE	0.289841	1.08776e-07
TcIL3000.A.H_000603900	hypothetical protein, conserved	TcIL3000_8_4060	0.23747	0.00109855	TRUE	0.270865	0.000113691
TcIL3000.A.H_000604000	hypothetical protein, conserved	TcIL3000_8_4080	0.396478	3.42046e-11	TRUE	0.471031	1.85615e-16
TcIL3000.A.H_000604400	hypothetical protein, conserved	TcIL3000_8_4140	0.201661	0.00035807	TRUE	0.177279	9.89942e-05
TcIL3000.A.H_000604600	uridine phosphorylase	TcIL3000_8_4180	-0.137823	0.00553082	TRUE	0.293152	8.6697e-11
TcIL3000.A.H_000605200	MIF4G domain containing protein, putative	TcIL3000_8_4270	0.174622	0.000265372	TRUE	0.142681	0.00365577
TcIL3000.A.H_000605300	nucleoside diphosphate kinase, putative	TcIL3000_8_4290	0.167167	0.00956078	TRUE	0.168925	0.00275103
TcIL3000.A.H_000605500	hypothetical protein, conserved	TcIL3000_8_4310	0.303774	0.000335829	TRUE	0.216335	0.00706643
TcIL3000.A.H_000606000	Zinc finger, C3HC4 type (RING finger), putative	TcIL3000_8_4400	0.280635	8.30178e-08	TRUE	0.127255	0.0265627
TcIL3000.A.H_000606100	Tumour suppressor, Mitostatin, putative	TcIL3000_8_4420	-0.146561	0.00753842	TRUE	-0.228989	1.83442e-05
TcIL3000.A.H_000606200	hypothetical protein, conserved	TcIL3000_8_4430	-0.140941	0.0176627	TRUE	-0.223824	6.96095e-05
TcIL3000.A.H_000606600	flagellar protofilament ribbon protein, putative	TcIL3000_8_4470	-0.208245	4.94849e-05	TRUE	-0.315311	1.66374e-10
TcIL3000.A.H_000606900	hypothetical protein, conserved	TcIL3000_8_4500	0.243976	0.000368499	TRUE	-0.264602	4.06025e-05
TcIL3000.A.H_000608000	kinesin, putative	TcIL3000_8_4550	0.287476	3.91488e-08	TRUE	0.101576	0.0450617
TcIL3000.A.H_000608300	prohibitin 1	NA	-0.293914	1.07141e-08	TRUE	-0.312579	4.3992e-08
TcIL3000.A.H_000609300	hypothetical protein, conserved	TcIL3000_8_4690	-0.242527	2.65623e-05	TRUE	-0.48987	5.79069e-14
TcIL3000.A.H_000609400	hypothetical protein, conserved	TcIL3000_8_4700	0.169897	0.0165996	TRUE	-0.163323	0.00343984
TcIL3000.A.H_000609900	Paraflagellar rod protein 2-5	TcIL3000_8_4760	-0.369871	9.87669e-19	TRUE	-0.110709	0.0221036
TcIL3000.A.H_000610300	OTU-like cysteine protease, putative	TcIL3000_8_4800	0.287984	9.33015e-10	TRUE	0.274133	1.31905e-09
TcIL3000.A.H_000610400	ADP-ribosylation factor, putative	TcIL3000_8_4820	0.209081	0.00432427	TRUE	0.238386	0.00132248
TcIL3000.A.H_000610600	amidase, putative	TcIL3000_8_4840	0.229581	9.03751e-06	TRUE	0.253526	3.86591e-06
TcIL3000.A.H_000610900	Leucine Rich repeat, putative	TcIL3000_8_4900	-0.312943	4.68262e-07	TRUE	-0.212588	0.0003987
TcIL3000.A.H_000611000	cytochrome c	TcIL3000_8_4910	-0.236414	0.00200872	TRUE	-0.369598	1.76908e-06
TcIL3000.A.H_000611200	diacylglycerol kinase, putative	TcIL3000_8_4940	0.22433	2.68795e-05	TRUE	0.289782	6.10532e-06
TcIL3000.A.H_000613200:tRNA	unspecified product	NA	-1.63425	0.00559305	TRUE	-1.23335	0.0124867
TcIL3000.A.H_000613600	cell division control protein 2 homolog 4	TcIL3000_8_5180	0.198971	0.00914161	TRUE	0.205937	0.00960094
TcIL3000.A.H_000613800	hypothetical protein, conserved	TcIL3000_8_5200	-0.239608	0.00015854	TRUE	-0.228867	0.00090854
TcIL3000.A.H_000614100	24 kDa calflagin	TcIL3000_0_43820	-0.35774	2.35731e-07	TRUE	-0.244934	0.000445417
TcIL3000.A.H_000614300	EF hand, putative	TcIL3000_0_43830	-0.278874	0.00283191	TRUE	-0.521167	2.22679e-10
TcIL3000.A.H_000614400	24 kDa calflagin	TcIL3000_0_43830	-0.378798	1.39711e-11	TRUE	-0.358132	2.68438e-12
TcIL3000.A.H_000614500	24 kDa calflagin	TcIL3000_0_43830	-0.419311	1.88175e-11	TRUE	-0.349334	1.7497e-10
TcIL3000.A.H_000614600	24 kDa calflagin	TcIL3000_0_43830	-0.386885	1.92768e-10	TRUE	-0.359025	8.46078e-10
TcIL3000.A.H_000614700	24 kDa calflagin	TcIL3000_0_43820	-0.229717	0.000552576	TRUE	-0.324928	6.82361e-06
TcIL3000.A.H_000614800	hypothetical protein	TcIL3000_8_5290	1.08041	2.76312e-47	TRUE	1.0292	2.33068e-35
TcIL3000.A.H_000614900	Nucleolar protein,Nop52, putative	TcIL3000_8_5300	-0.186474	0.0013631	TRUE	-0.482396	1.41466e-17
TcIL3000.A.H_000615700	transporter, putative	TcIL3000_8_5380	0.588195	5.71019e-38	TRUE	0.483759	2.11192e-31
TcIL3000.A.H_000616000	transaldolase, putative	TcIL3000_0_10000	0.760037	1.93623e-38	TRUE	0.82159	3.51706e-55
TcIL3000.A.H_000616200	ubiquitin carboxyl-terminal hydrolase, putative	TcIL3000_0_47590	0.263287	1.63047e-07	TRUE	0.219963	6.13556e-05
TcIL3000.A.H_000616300	dihydroorotase, putative	TcIL3000_8_5400	-0.279755	0.000152531	TRUE	-0.265903	0.0015157
TcIL3000.A.H_000616400	hypothetical protein, conserved	TcIL3000_8_5410	-0.200248	0.0114018	TRUE	-0.204036	0.0083527
TcIL3000.A.H_000617100	recombination initiation protein NBS1, putative	TcIL3000_8_5490	0.242987	0.000427197	TRUE	0.342711	2.31853e-09
TcIL3000.A.H_000617700	Elongator-like Protein 3a	TcIL3000_8_5560	-0.223178	0.000214744	TRUE	-0.246718	6.15661e-05
TcIL3000.A.H_000618400	hypothetical protein, conserved	TcIL3000_8_5650	0.288294	1.0564e-08	TRUE	0.363317	1.38515e-12
TcIL3000.A.H_000618600	eukaryotic translation initiation factor 1A, putative	NA	-0.356136	1.96234e-18	TRUE	-0.179763	0.00392973
TcIL3000.A.H_000619700	hypothetical protein, conserved	TcIL3000_8_5780	0.322975	1.89114e-05	TRUE	0.362468	3.87336e-07
TcIL3000.A.H_000619800	Torsin, putative	TcIL3000_8_5790	-0.33956	3.26399e-08	TRUE	-0.306002	1.78789e-08
TcIL3000.A.H_000620100	2-amino-3-ketobutyrate coenzyme A ligase, putative	TcIL3000_8_5850	0.391368	1.58911e-15	TRUE	0.604297	3.15603e-26
TcIL3000.A.H_000620300	Glycerophosphoryl diester phosphodiesterase family, putative	NA	-0.167214	0.00759086	TRUE	-0.24925	7.65845e-05
TcIL3000.A.H_000620500	hypothetical protein, conserved	TcIL3000_8_5890	0.469417	7.19367e-14	TRUE	0.382455	1.80683e-12
TcIL3000.A.H_000620600	3-hydroxy-3-methylglutaryl-CoA synthase, putative	TcIL3000_8_5930	0.335142	3.81503e-10	TRUE	0.408344	1.0794e-11
TcIL3000.A.H_000620900	Galactose oxidase, central domain/Kelch motif containing protein, putative	TcIL3000_8_5980	0.202608	0.000726809	TRUE	0.273276	6.4311e-07
TcIL3000.A.H_000621200	transketolase, putative	TcIL3000_8_6020	0.362568	3.24515e-05	TRUE	0.470537	1.24888e-09
TcIL3000.A.H_000623000	SPRY domain containing protein, putative	TcIL3000_8_6200	0.314745	1.00637e-09	TRUE	0.310713	2.48061e-10
TcIL3000.A.H_000623300	lysophospholipase, putative	TcIL3000_8_6240	0.17497	0.00120065	TRUE	0.432822	2.35824e-28
TcIL3000.A.H_000623700	hypothetical protein, conserved	TcIL3000_8_6290	0.259441	8.63628e-05	TRUE	0.127059	0.0245695
TcIL3000.A.H_000623900	inhibitor of cysteine peptidase	NA	0.713419	2.54062e-95	TRUE	0.733393	4.76233e-77
TcIL3000.A.H_000625000	SpoU rRNA Methylase family, putative	TcIL3000_8_6400	0.215529	0.00520483	TRUE	0.321755	6.2102e-05
TcIL3000.A.H_000625900	hypothetical protein, conserved	TcIL3000_8_6490	0.646026	4.42454e-14	TRUE	0.923728	9.55076e-26
TcIL3000.A.H_000626600	ATP-dependent DEAD/H DNA helicase recQ, putative	TcIL3000_0_05660	0.199971	0.00112283	TRUE	0.200535	0.00146671
TcIL3000.A.H_000626800	hypothetical protein, conserved	TcIL3000_8_6600	0.162373	0.00920461	TRUE	0.338596	1.96038e-07
TcIL3000.A.H_000626900	hypothetical protein, conserved	TcIL3000_0_24640	1.27777	3.46804e-49	TRUE	1.43338	8.32673e-56
TcIL3000.A.H_000627000	hypothetical protein, conserved	TcIL3000_0_24650	0.915414	7.30325e-37	TRUE	0.856827	1.19282e-35
TcIL3000.A.H_000627200	translationally controlled tumor protein (TCTP), putative	TcIL3000_8_6640	-0.379434	4.297e-10	TRUE	-0.239145	1.81819e-05
TcIL3000.A.H_000627300	translationally controlled tumor protein (TCTP), putative	TcIL3000_8_6650	-0.426386	1.10984e-14	TRUE	-0.358049	1.10217e-14
TcIL3000.A.H_000628400	translation initiation factor IF-2, putative	TcIL3000_8_6790	-0.211129	0.000146766	TRUE	-0.324683	2.73824e-08
TcIL3000.A.H_000628900	serine/threonine-protein kinase NrkA	TcIL3000_8_6900	0.370132	3.91818e-17	TRUE	0.232468	3.06071e-08
TcIL3000.A.H_000629100	dynein light chain 2B, cytoplasmic, putative	NA	0.156548	0.0293487	TRUE	-0.142821	0.0449461
TcIL3000.A.H_000630100	hypothetical protein, conserved	TcIL3000_8_7040	-0.24168	0.000218604	TRUE	-0.242464	0.00017605
TcIL3000.A.H_000630500	hypothetical protein, conserved	TcIL3000_8_7140	0.139456	0.00608024	TRUE	0.106661	0.0229165
TcIL3000.A.H_000630800	serine/threonine-protein kinase a, putative	TcIL3000_8_7190	0.159158	0.000589217	TRUE	0.117064	0.0234403
TcIL3000.A.H_000630900	squalene synthase, putative	TcIL3000_0_37460	0.20095	0.00152487	TRUE	0.261805	1.0865e-06
TcIL3000.A.H_000631500	UDP-Gal or UDP-GlcNAc-dependent glycosyltransferase, putative	TcIL3000_0_34690	0.152039	0.00907654	TRUE	0.36928	6.8203e-13
TcIL3000.A.H_000631800	hypothetical protein, conserved	TcIL3000_0_34660	1.70522	4.873e-194	TRUE	1.69579	1.51973e-253
TcIL3000.A.H_000632100	Region in Clathrin and VPS, putative	TcIL3000_0_55580	0.144603	0.00348156	TRUE	0.165785	0.000502901
TcIL3000.A.H_000632300	tousled-like kinase I	TcIL3000_8_7300	0.290988	5.84075e-07	TRUE	0.166554	0.00234711
TcIL3000.A.H_000633200	Endoplasmic Reticulum-Golgi Intermediate Compartment (ERGIC)/Endoplasmic reticulum vesicle transporter, putative	TcIL3000_0_00550	0.270887	3.25493e-09	TRUE	0.417666	1.99047e-32
TcIL3000.A.H_000633500	hypothetical protein, conserved	TcIL3000_8_7480	-0.484016	1.08404e-09	TRUE	-0.930963	8.02557e-42
TcIL3000.A.H_000633700	dihydrolipoamide dehydrogenase, point mutation	TcIL3000_0_03450	-0.158815	0.0165167	TRUE	-0.222552	4.65076e-05
TcIL3000.A.H_000634300	ubiquinol-cytochrome c reductase, putative	NA	-0.69016	2.5315e-22	TRUE	-0.783024	1.09065e-23
TcIL3000.A.H_000634600	myosin heavy chain kinase A, putative	TcIL3000_4_4190	0.258969	0.00016825	TRUE	-0.221887	0.00200122
TcIL3000.A.H_000634900	hypothetical protein, conserved	TcIL3000_8_7870	0.669002	2.717e-21	TRUE	0.485473	5.40275e-11
TcIL3000.A.H_000635100	hypothetical protein, conserved	TcIL3000_8_7890	0.644289	4.872e-12	TRUE	0.264631	0.00191785
TcIL3000.A.H_000635400	3,2-trans-enoyl-CoA isomerase, mitochondrial precursor, putative	TcIL3000_8_7780	-0.35962	2.33899e-19	TRUE	-0.301943	1.15885e-11
TcIL3000.A.H_000636000	RING-variant domain containing protein, putative	TcIL3000_0_23010	0.292983	1.75126e-12	TRUE	0.298755	6.87517e-11
TcIL3000.A.H_000636100	Zinc finger, C3HC4 type (RING finger)/Ring finger domain containing protein, putative	TcIL3000_0_11780	0.177458	0.00136579	TRUE	0.213313	7.59523e-05
TcIL3000.A.H_000636200	Adenylate and Guanylate cyclase catalytic domain containing protein, putative	TcIL3000_0_29940	-0.857439	2.81928e-31	TRUE	-0.636355	2.59544e-22
TcIL3000.A.H_000636300	Adenylate and Guanylate cyclase catalytic domain containing protein, putative	TcIL3000_0_22990	-0.814137	6.19369e-29	TRUE	-0.6155	5.12261e-18
TcIL3000.A.H_000636400	Adenylate and Guanylate cyclase catalytic domain containing protein, putative	TcIL3000_0_22990	-0.834552	8.9776e-23	TRUE	-0.665856	5.5254e-18
TcIL3000.A.H_000636500	amino acid transporter AATP5	TcIL3000_0_13920	-1.63894	1.02897e-212	TRUE	-1.32896	3.99273e-174
TcIL3000.A.H_000636800	amino acid transporter 8, putative	TcIL3000_0_13990	0.23835	0.00215046	TRUE	0.301847	3.7721e-05
TcIL3000.A.H_000636900	amino acid transporter 8, putative	TcIL3000_0_02760	0.243824	0.0138557	TRUE	0.388972	1.13225e-06
TcIL3000.A.H_000637400	Adenylate and Guanylate cyclase catalytic domain containing protein, putative	TcIL3000_0_59900	0.898019	2.35057e-50	TRUE	0.863264	6.4096e-54
TcIL3000.A.H_000637700	hypothetical protein, conserved	TcIL3000_0_17550	0.368737	1.1248e-06	TRUE	0.671583	9.77416e-28
TcIL3000.A.H_000638500	hypothetical protein, conserved	TcIL3000_0_26770	0.268178	1.42491e-05	TRUE	0.336275	4.65046e-08
TcIL3000.A.H_000639600	Trypanosomal VSG domain containing protein, putative	TcIL3000_0_59460	1.10105	0.00653371	TRUE	1.14798	0.00622951
TcIL3000.A.H_000639700	Trypanosomal VSG domain containing protein, putative	TcIL3000_0_35930	1.67227	9.90728e-183	TRUE	1.57918	8.23944e-280
TcIL3000.A.H_000639800	hypothetical protein, conserved	TcIL3000_0_20420	1.98224	9.39738e-05	TRUE	2.11104	4.4599e-09
TcIL3000.A.H_000639900	C2H2-type zinc finger/C2H2 type zinc-finger (2 copies)/Zinc finger, C2H2 type, putative	TcIL3000_0_20410	2.4184	3.56934e-11	TRUE	1.62461	2.42714e-37
TcIL3000.A.H_000640000	cysteine peptidase C (CPC)	TcIL3000_0_28450	2.33496	3.66913e-30	TRUE	1.9351	2.58299e-34
TcIL3000.A.H_000640500	Papain family cysteine protease, putative	TcIL3000_0_28450	1.46272	0.0142991	TRUE	1.88432	1.48923e-05
TcIL3000.A.H_000640600	C2H2-type zinc finger/Zinc finger, C2H2 type, putative	TcIL3000_0_28440	1.41721	0.000205711	TRUE	0.863122	0.0264541
TcIL3000.A.H_000640800	expression site-associated gene (ESAG) protein, putative	NA	1.11879	1.71978e-31	TRUE	0.788066	4.09192e-27
TcIL3000.A.H_000640900	Myosin-like protein	TcIL3000_BAC15B11_002	-0.271882	9.59334e-06	TRUE	-0.16997	0.00558105
TcIL3000.A.H_000641600	Paraquat-inducible protein A, putative	TcIL3000_0_59280	0.315741	7.45094e-09	TRUE	0.655967	1.53604e-44
TcIL3000.A.H_000641700	protein kinase, putative	TcIL3000_0_59300	0.215102	0.000527477	TRUE	0.354086	4.35927e-10
TcIL3000.A.H_000641900	Paraquat-inducible protein A, putative	TcIL3000_9_110	0.371112	1.02889e-11	TRUE	0.667424	1.14887e-43
TcIL3000.A.H_000642000	protein kinase, putative	TcIL3000_9_120	0.266822	8.53359e-05	TRUE	0.355362	7.79277e-07
TcIL3000.A.H_000642100	D-ala D-ala ligase C-terminus/SET domain containing protein, putative	TcIL3000_9_130	-0.166092	0.0108396	TRUE	-0.186595	0.00279791
TcIL3000.A.H_000642500	DnaJ domain containing protein, putative	TcIL3000_0_32330	0.20843	7.76423e-05	TRUE	0.277787	5.55402e-09
TcIL3000.A.H_000642700	hypothetical protein, conserved	TcIL3000_9_200	-0.524403	1.14453e-13	TRUE	-0.241919	0.00150609
TcIL3000.A.H_000642900	CDP-diacylglycerol--inositol 3-phosphatidyltransferase, putative	TcIL3000_9_220	0.652312	2.58657e-32	TRUE	0.650487	2.47662e-43
TcIL3000.A.H_000643400	Lys-63-specific deubiquitinase BRCC36, putative	TcIL3000_9_270	0.206519	0.0130097	TRUE	0.225044	0.000567066
TcIL3000.A.H_000644700	hypothetical protein, conserved	TcIL3000_9_420	-0.200675	0.00220192	TRUE	-0.389883	8.28993e-11
TcIL3000.A.H_000644800	hypothetical protein, conserved	TcIL3000_9_430	-0.33471	0.000103659	TRUE	-0.38877	9.84459e-08
TcIL3000.A.H_000645300	nitrilase, putative	TcIL3000_0_36940	-0.279482	0.000137927	TRUE	-0.303333	7.53486e-06
TcIL3000.A.H_000645800	AAA ATPase domain containing protein, putative	TcIL3000_9_510	0.280019	6.21307e-06	TRUE	0.370146	1.28923e-10
TcIL3000.A.H_000646500	hypothetical protein, conserved	TcIL3000_9_620	0.111123	0.0224848	TRUE	0.182401	1.9164e-05
TcIL3000.A.H_000646600	protein kinase, putative	TcIL3000_0_02850	0.180746	0.00509567	TRUE	0.211788	0.000242375
TcIL3000.A.H_000646800	SUMO1/Ulp2, putative	TcIL3000_0_10410	0.200769	0.000284161	TRUE	0.33994	8.71489e-13
TcIL3000.A.H_000646900	protein kinase, putative	TcIL3000_0_10420	0.327727	8.3815e-06	TRUE	0.504736	1.92537e-09
TcIL3000.A.H_000647000	hypothetical protein, conserved	TcIL3000_0_10430	0.37285	3.04474e-06	TRUE	0.450262	1.93897e-08
TcIL3000.A.H_000647500	hypothetical protein	TcIL3000_0_10460	0.821521	1.71662e-26	TRUE	0.832775	8.02745e-34
TcIL3000.A.H_000647700	methyltransferase domain containing protein, putative	TcIL3000_0_10480	-0.141612	0.0186924	TRUE	0.221813	6.30182e-05
TcIL3000.A.H_000647900	serine/threonine protein kinase, putative	TcIL3000_0_10490	0.558974	9.3829e-17	TRUE	0.464215	1.76015e-13
TcIL3000.A.H_000648100	hypothetical protein, conserved	TcIL3000_0_10500	0.308411	2.17408e-07	TRUE	0.594116	3.7658e-23
TcIL3000.A.H_000648200	hypothetical protein, conserved	TcIL3000_0_53770	0.428664	2.99936e-06	TRUE	0.357065	1.69869e-05
TcIL3000.A.H_000648300	hypothetical protein, conserved	TcIL3000_9_640	0.371971	7.19159e-05	TRUE	0.333622	0.000119881
TcIL3000.A.H_000649100	TLC domain containing protein, putative	TcIL3000_9_730	-0.668741	3.08107e-32	TRUE	-0.417416	5.70671e-14
TcIL3000.A.H_000649600	hypothetical protein, conserved	TcIL3000_9_800	0.230232	5.20738e-06	TRUE	0.168995	0.00134926
TcIL3000.A.H_000650200	6-O-methylguanine DNA methyltransferase, DNA binding domain containing protein, putative	TcIL3000_9_840	-0.39918	4.05447e-09	TRUE	-0.266752	3.10563e-05
TcIL3000.A.H_000651100	protein kinase, putative	TcIL3000_9_920	0.769949	1.03709e-47	TRUE	0.622157	9.52612e-44
TcIL3000.A.H_000651300	cytochrome oxidase subunit V	TcIL3000_0_52640	-0.594265	4.06736e-09	TRUE	-0.683177	1.77435e-13
TcIL3000.A.H_000651700	hypothetical protein, conserved	TcIL3000_9_1170	0.218355	1.7827e-05	TRUE	0.143069	0.0107689
TcIL3000.A.H_000651900	Kinesin-13 1	TcIL3000_9_1140	-0.130904	0.0182629	TRUE	-0.134877	0.00527586
TcIL3000.A.H_000653400	hypothetical protein, conserved	TcIL3000_9_1000	0.511075	2.88035e-12	TRUE	0.171258	0.0313612
TcIL3000.A.H_000653900	pseudouridylate synthase, putative	TcIL3000_9_950	-0.12879	0.0265619	TRUE	-0.254431	0.000126018
TcIL3000.A.H_000654200	hypothetical protein, conserved	TcIL3000_0_13670	-0.265868	0.000469059	TRUE	-0.463617	1.90019e-07
TcIL3000.A.H_000654500	kinetoplastid kinetochore protein 18	TcIL3000_9_1240	-0.235466	1.59155e-05	TRUE	-0.323906	2.83825e-10
TcIL3000.A.H_000655600	Ring finger domain/Zn-finger in ubiquitin-hydrolases and other protein, putative	TcIL3000_0_19500	0.297698	0.00155964	TRUE	0.247021	0.00283379
TcIL3000.A.H_000656000	Long-chain-fatty-acid--CoA ligase 5 (EC 6.2.1.3) (Long-chain acyl-CoA synthetase 5) (LACS 5), putative	TcIL3000_9_1350	0.164045	0.00552347	TRUE	0.227516	2.88276e-06
TcIL3000.A.H_000656100	Long-chain-fatty-acid--CoA ligase 5 (EC 6.2.1.3) (Long-chain acyl-CoA synthetase 5) (LACS 5), putative	TcIL3000_9_1350	0.206907	0.000219716	TRUE	0.377861	6.18893e-14
TcIL3000.A.H_000656300	hypothetical protein, conserved	TcIL3000_9_1380	0.212125	0.000128163	TRUE	0.149567	0.0033829
TcIL3000.A.H_000656500	tricarboxylate carrier, putative	TcIL3000_9_1400	0.180886	0.00479616	TRUE	0.335363	8.83453e-08
TcIL3000.A.H_000656800	GTPase activating protein, putative	TcIL3000_9_1430	0.214752	9.55425e-05	TRUE	0.216638	1.68404e-05
TcIL3000.A.H_000656900	DNA-damage inducible protein DDI1-like protein	TcIL3000_9_1440	-0.189007	0.000531755	TRUE	-0.241652	4.83501e-05
TcIL3000.A.H_000657200	hypothetical protein, conserved	TcIL3000_9_1470	0.155503	0.0352798	TRUE	0.209392	0.00359215
TcIL3000.A.H_000657500	hypothetical protein, conserved	TcIL3000_0_33460	-0.261548	8.49912e-07	TRUE	-0.142272	0.00648766
TcIL3000.A.H_000657600	RBP32	TcIL3000_0_33470	0.405892	4.297e-10	TRUE	0.601661	6.60885e-23
TcIL3000.A.H_000658500	calcium/potassium channel (CAKC), putative	TcIL3000_0_21040	-0.133991	0.0107518	TRUE	0.112699	0.0460824
TcIL3000.A.H_000658700	condensin subunit 1, putative	TcIL3000_0_19360	-0.168642	0.00362257	TRUE	-0.313173	1.49726e-06
TcIL3000.A.H_000659100	presenilin-like aspartic peptidase, putative	TcIL3000_9_1620	0.173037	0.0145443	TRUE	-0.269627	8.57409e-05
TcIL3000.A.H_000659400	hypothetical protein, conserved	TcIL3000_9_1650	-0.272602	0.00432797	TRUE	-0.342526	2.47905e-06
TcIL3000.A.H_000659600	cAMP-specific phosphodiesterase	TcIL3000_9_1670	0.140072	0.0191133	TRUE	0.224228	8.87498e-05
TcIL3000.A.H_000659800	ribosomal protein S6, putative	TcIL3000_9_1680	-0.260987	3.50132e-06	TRUE	-0.303233	2.18524e-12
TcIL3000.A.H_000659900	phosphomevalonate kinase protein, putative	TcIL3000_9_1690	-0.159778	0.0165167	TRUE	-0.1508	0.0298316
TcIL3000.A.H_000660000	proliferative cell nuclear antigen (PCNA), putative	TcIL3000_9_1700	-0.332733	2.83754e-09	TRUE	-0.336275	1.18328e-14
TcIL3000.A.H_000660100	glutaminyl-tRNA synthetase, putative	TcIL3000_9_1710	-0.120157	0.00993905	TRUE	-0.281073	3.88483e-07
TcIL3000.A.H_000660700	Putative papain-like cysteine peptidase (DUF1796), putative	TcIL3000_9_1790	-0.146547	0.0379568	TRUE	-0.257533	0.000116575
TcIL3000.A.H_000661200	hypothetical protein, conserved	TcIL3000_9_1840	-0.381384	3.78984e-05	TRUE	-0.47161	3.79505e-08
TcIL3000.A.H_000661400	Eukaryotic translation initiation factor 4 gamma type 2	TcIL3000_9_1850	0.204917	0.000183374	TRUE	0.223414	0.00143276
TcIL3000.A.H_000661900	KREPB7	TcIL3000_9_1880	-0.245261	1.57848e-05	TRUE	-0.145512	0.0123698
TcIL3000.A.H_000662400	nucleosome assembly protein-like protein	TcIL3000_9_1940	-0.500431	1.51957e-28	TRUE	-0.331183	3.8446e-12
TcIL3000.A.H_000662700	tryparedoxin peroxidase	TcIL3000_9_1970	-0.65147	2.67252e-51	TRUE	-0.713985	3.17857e-92
TcIL3000.A.H_000663000	glutamate dehydrogenase	TcIL3000_9_1990	0.584767	7.41498e-38	TRUE	0.719375	1.04921e-49
TcIL3000.A.H_000663600	PTP1-interacting protein, 39 kDa	TcIL3000_9_2080	0.305513	6.36959e-10	TRUE	0.477069	1.11639e-17
TcIL3000.A.H_000663800	calmodulin, putative	TcIL3000_9_2110	-0.27458	4.20241e-08	TRUE	-0.222962	6.34918e-07
TcIL3000.A.H_000664100	arginine kinase	TcIL3000_9_2150	0.396998	1.07305e-22	TRUE	0.742055	1.5915e-63
TcIL3000.A.H_000664300	arginine kinase	TcIL3000_0_36630	0.224868	6.00486e-05	TRUE	0.487188	1.65658e-22
TcIL3000.A.H_000664500	arginine kinase	TcIL3000_0_36630	0.117726	0.0303195	TRUE	0.47048	5.84815e-26
TcIL3000.A.H_000664600	ABC transporter, putative	TcIL3000_9_2160	0.37499	4.07092e-14	TRUE	0.607134	1.26404e-35
TcIL3000.A.H_000664700	hypothetical protein, conserved	TcIL3000_9_2180	0.246536	2.20195e-05	TRUE	0.252086	3.06358e-06
TcIL3000.A.H_000664900	Major Facilitator Superfamily, putative	TcIL3000_9_2200	0.299747	8.90673e-13	TRUE	0.324081	1.42436e-13
TcIL3000.A.H_000665000	hypothetical protein, conserved	TcIL3000_0_28890	0.152063	0.0250758	TRUE	0.182103	0.00322754
TcIL3000.A.H_000665600	hypothetical protein, conserved	TcIL3000_9_2270	0.556919	2.52295e-28	TRUE	0.592314	9.52927e-35
TcIL3000.A.H_000665700	protein kinase, putative	TcIL3000_9_2280	0.334613	1.50623e-07	TRUE	0.268799	5.91844e-08
TcIL3000.A.H_000665900	hypothetical protein, conserved	TcIL3000_9_2510	0.178121	0.00285477	TRUE	0.195852	0.000714828
TcIL3000.A.H_000666000	Tetratricopeptide repeat, putative	TcIL3000_9_2530	0.497618	7.16695e-35	TRUE	0.575875	4.74026e-48
TcIL3000.A.H_000666200	adenylosuccinate lyase, putative	TcIL3000_0_18960	-0.16743	0.00244071	TRUE	-0.158545	0.00183118
TcIL3000.A.H_000666300	60S ribosomal protein L11, putative	TcIL3000_0_18950	0.139462	0.00508237	TRUE	0.141938	0.00129894
TcIL3000.A.H_000666500	ADP-ribosylation factor, putative	TcIL3000_9_2570	-0.207888	5.78321e-05	TRUE	-0.245806	6.68962e-07
TcIL3000.A.H_000666600	hypothetical protein, conserved	TcIL3000_9_2580	-0.235912	5.93799e-06	TRUE	-0.40363	2.37417e-14
TcIL3000.A.H_000666700	Nucleotidyltransferase domain containing protein, putative	TcIL3000_9_2590	0.240167	1.86556e-06	TRUE	0.225886	6.5016e-06
TcIL3000.A.H_000667300	spermidine synthase	TcIL3000_9_2680	-0.430543	1.89785e-18	TRUE	-0.718687	3.94702e-74
TcIL3000.A.H_000667400	hypothetical protein, conserved	NA	0.219471	0.0269062	TRUE	-0.305377	0.000300388
TcIL3000.A.H_000667600	hypothetical protein, conserved	TcIL3000_9_2690	-0.273484	0.000103237	TRUE	-0.653267	2.98605e-18
TcIL3000.A.H_000667700	hypothetical protein, conserved	TcIL3000_9_2720	-0.307262	2.53946e-14	TRUE	-0.158226	0.000213656
TcIL3000.A.H_000667900	hypothetical protein, conserved	TcIL3000_9_2760	0.372472	2.28937e-08	TRUE	0.335673	9.80678e-06
TcIL3000.A.H_000668300	nascent polypeptide associated complex subunit, putative	TcIL3000_9_2810	-0.282125	5.88532e-11	TRUE	-0.12285	0.0141812
TcIL3000.A.H_000668400	nascent polypeptide associated complex subunit, putative	TcIL3000_9_2820	-0.234588	7.73555e-08	TRUE	-0.162949	0.000560214
TcIL3000.A.H_000668900	Pescadillo N-terminus/BRCA1 C Terminus (BRCT) domain containing protein, putative	TcIL3000_9_2870	-0.320837	8.22057e-10	TRUE	-0.181834	0.000848736
TcIL3000.A.H_000669000	Peptide deformylase 2	TcIL3000_9_2880	0.130594	0.044772	TRUE	0.160725	0.00533886
TcIL3000.A.H_000669300	rhomboid-like protein	NA	-0.330571	7.28484e-10	TRUE	-0.161107	0.014361
TcIL3000.A.H_000669400	hypothetical protein	TcIL3000_0_55980	0.22124	0.00597068	TRUE	0.335796	2.65498e-05
TcIL3000.A.H_000669800	predicted zinc finger protein	TcIL3000_9_2890	0.317255	5.3011e-12	TRUE	0.157611	0.000878936
TcIL3000.A.H_000670100	adenylate kinase	TcIL3000_9_2920	-0.162368	0.00142066	TRUE	-0.113409	0.0467729
TcIL3000.A.H_000670400	hypothetical protein, conserved	TcIL3000_9_2950	-0.205902	0.00977924	TRUE	-0.132116	0.0371342
TcIL3000.A.H_000671400	hypothetical protein, conserved	TcIL3000_9_3040	-0.249621	0.00406895	TRUE	-0.440357	1.57841e-07
TcIL3000.A.H_000671500	fructose-1,6-bisphosphatase	TcIL3000_9_3050	0.847877	3.22733e-78	TRUE	0.892961	4.72297e-75
TcIL3000.A.H_000671600	RNA-binding protein	TcIL3000_9_3060	-0.127857	0.00428842	TRUE	-0.138672	0.000386831
TcIL3000.A.H_000671800	tRNA nucleotidyltransferase, putative	TcIL3000_9_3090	-0.179882	0.0349877	TRUE	-0.417141	2.52745e-08
TcIL3000.A.H_000672500	CAAX prenyl protease 1, putative	TcIL3000_9_3130	-0.219853	3.01711e-09	TRUE	-0.179436	3.78502e-06
TcIL3000.A.H_000672800	SAC3/GANP/Nin1/mts3/eIF-3 p25 family, putative	TcIL3000_9_3160	0.154439	0.00100705	TRUE	0.155428	0.000389411
TcIL3000.A.H_000673000	hypothetical protein, conserved	NA	0.185406	0.000916735	TRUE	0.221238	4.15401e-05
TcIL3000.A.H_000673600	hypothetical protein, conserved	TcIL3000_9_3210	0.154165	0.00433932	TRUE	0.169099	0.00192683
TcIL3000.A.H_000673900	hypothetical protein, conserved	TcIL3000_9_3250	0.245393	0.0023463	TRUE	0.158902	0.0427246
TcIL3000.A.H_000675600	sphingomyelin/ceramide phosphorylethanolamine synthase, bifunctional	TcIL3000_0_23730	0.15719	0.0115462	TRUE	0.190913	0.00380724
TcIL3000.A.H_000676000	zinc finger protein family member, putative	TcIL3000_0_53290	0.344647	1.40024e-08	TRUE	0.250093	0.000162213
TcIL3000.A.H_000676200	tubulin tyrosine ligase protein, putative	TcIL3000_9_3430	-0.151107	0.0122038	TRUE	-0.175252	0.000648617
TcIL3000.A.H_000676500	meiotic recombination protein DMC1, putative	TcIL3000_9_3460	0.380455	2.94499e-10	TRUE	0.376194	3.12288e-10
TcIL3000.A.H_000676900	proteasome alpha 1 subunit, putative	TcIL3000_9_3500	-0.123117	0.0259863	TRUE	-0.188124	8.76543e-05
TcIL3000.A.H_000677000	hypothetical protein, conserved	TcIL3000_9_3510	-0.199959	0.0118438	TRUE	-0.355283	3.86187e-07
TcIL3000.A.H_000677400	hypothetical protein, conserved	TcIL3000_9_3550	0.165847	0.016699	TRUE	0.155234	0.0402133
TcIL3000.A.H_000677700	peptidyl-prolyl cis-trans isomerase (cyclophilin- 40), putative	TcIL3000_9_3590	-0.246463	6.75106e-08	TRUE	-0.526337	1.38698e-33
TcIL3000.A.H_000677800	hypothetical protein, conserved	TcIL3000_9_3600	-0.465657	4.90048e-22	TRUE	-0.266475	1.48494e-07
[truncated: 2,453 more rows]

## Sheet: TcReg4
FeatureID	Description	PreviousSysID	log2FoldChange	padj	FILTER	TcReg3 log2FoldChange	TcReg3 padj
TcIL3000.A.H_000005500	hypothetical protein, conserved	TcIL3000_0_60830	0.644575	2.72626e-15	TRUE	0.636885	3.12879e-11
TcIL3000.A.H_000005600	hypothetical protein, conserved	TcIL3000_0_60840	0.734853	8.42135e-17	TRUE	0.91988	9.77972e-27
TcIL3000.A.H_000005700	hypothetical protein, conserved	TcIL3000_0_60850	0.819676	1.22143e-18	TRUE	0.937141	8.99119e-28
TcIL3000.A.H_000006000	expression site-associated gene 2 (ESAG2) protein, putative	TcIL3000_0_41190	0.352195	7.28822e-08	TRUE	0.576546	4.2871e-23
TcIL3000.A.H_000006600	E2-like ubiquitin-conjugation enzyme	TcIL3000_0_03190	0.229946	0.00612014	TRUE	0.44739	1.72804e-11
TcIL3000.A.H_000006700	expression site- associated gene (ESAG) protein, putative	TcIL3000_0_09680	0.44822	1.75188e-06	TRUE	0.47357	1.6243e-07
TcIL3000.A.H_000007000	trans-sialidase	TcIL3000_0_01140	0.129369	0.0118035	TRUE	0.283595	1.37127e-07
TcIL3000.A.H_000007200	trans-sialidase	TcIL3000_0_42170	0.141611	0.00350902	TRUE	0.270403	1.60857e-07
TcIL3000.A.H_000007400	trans-sialidase	TcIL3000_0_42170	0.11935	0.0438299	TRUE	0.265145	1.90117e-05
TcIL3000.A.H_000007600	trans-sialidase	TcIL3000_0_12970	0.208479	0.000500466	TRUE	0.210625	0.00488293
TcIL3000.A.H_000007900	Invariant surface glycoprotein, putative	TcIL3000_0_42200	-0.149904	0.00490335	TRUE	-0.342141	4.26813e-11
TcIL3000.A.H_000008000	Invariant surface glycoprotein, putative	TcIL3000_0_42210	-0.154274	0.00496711	TRUE	-0.291644	5.14391e-07
TcIL3000.A.H_000008400	hypothetical protein, conserved	TcIL3000_0_01960	0.327426	1.62041e-09	TRUE	0.183062	0.00117674
TcIL3000.A.H_000008500	variant surface glycoprotein (VSG, atypical), putative	TcIL3000_0_21170	1.66404	1.01803e-17	TRUE	1.8455	7.20581e-26
TcIL3000.A.H_000008600	variant surface glycoprotein (VSG, atypical), putative	TcIL3000_0_21170	2.194	9.88867e-21	TRUE	1.83132	1.35905e-17
TcIL3000.A.H_000008700	variant surface glycoprotein (VSG, atypical), putative	TcIL3000_0_53690a	2.98006	5.82435e-107	TRUE	2.76541	1.50043e-93
TcIL3000.A.H_000008800	variant surface glycoprotein (VSG, atypical), putative	TcIL3000_0_56130	1.55197	2.62005e-06	TRUE	1.73849	3.44299e-08
TcIL3000.A.H_000009000	Trypanosomal VSG domain containing protein, putative	TcIL3000_0_50090	2.88948	3.84041e-216	TRUE	2.91391	2.65586e-202
TcIL3000.A.H_000009100	variant surface glycoprotein (VSG, atypical), putative	TcIL3000_0_38360	2.43277	1.21175e-26	TRUE	2.55677	3.5535e-31
TcIL3000.A.H_000009200	expression site-associated gene 2 (ESAG2) protein, putative	NA	2.15184	0.000182646	TRUE	1.74859	0.00035505
TcIL3000.A.H_000009300	expression site-associated gene (ESAG) protein, putative	TcIL3000_0_60160	0.196265	0.000137899	TRUE	0.421534	5.48424e-17
TcIL3000.A.H_000009400	Trypanosomal VSG domain containing protein, putative	TcIL3000_0_60170	0.498232	1.87074e-07	TRUE	0.25969	2.47938e-07
TcIL3000.A.H_000009600	expression site-associated gene (ESAG) protein, putative	TcIL3000_0_50580	2.37885	3.45059e-07	TRUE	2.89029	7.3026e-11
TcIL3000.A.H_000009700	hypothetical protein, conserved	TcIL3000_0_16330	1.38724	8.64392e-09	TRUE	1.83543	3.5033e-12
TcIL3000.A.H_000009800	variant surface glycoprotein (VSG, atypical), putative	TcIL3000_0_56120	2.54517	9.18399e-31	TRUE	2.24861	1.82485e-29
TcIL3000.A.H_000009900	variant surface glycoprotein (VSG, atypical), putative	TcIL3000_0_56130	1.99481	3.78462e-12	TRUE	2.11986	1.47837e-14
TcIL3000.A.H_000010000	Trypanosomal VSG domain containing protein, putative	TcIL3000_0_56140	2.96029	7.32233e-193	TRUE	3.22594	9.01656e-190
TcIL3000.A.H_000010100	expression site-associated gene (ESAG) protein, putative	TcIL3000_0_56150	3.48662	0	TRUE	3.46786	0
TcIL3000.A.H_000010200	expression site-associated gene (ESAG) protein, putative	TcIL3000_0_56160	2.69234	8.42584e-103	TRUE	3.17038	1.98156e-104
TcIL3000.A.H_000010300	hypothetical protein, conserved	TcIL3000_0_56180	3.23426	4.93957e-201	TRUE	3.63108	3.68406e-237
TcIL3000.A.H_000010400	Trypanosomal VSG domain containing protein, putative	TcIL3000_0_56240	3.52732	0	TRUE	3.94363	0
TcIL3000.A.H_000010500	Trypanosomal VSG domain containing protein, putative	TcIL3000_0_56250	3.32293	0	TRUE	3.48691	0
TcIL3000.A.H_000010600	Trypanosomal VSG domain containing protein, putative	TcIL3000_0_56270	3.54409	0	TRUE	3.54206	0
TcIL3000.A.H_000010700	hypothetical protein, conserved	TcIL3000_0_56280	2.33798	3.5355e-26	TRUE	2.46401	5.51265e-31
TcIL3000.A.H_000010800	Invariant surface glycoprotein, putative	TcIL3000_0_19610	2.342	2.51025e-23	TRUE	2.89463	2.25134e-32
TcIL3000.A.H_000010900	hypothetical protein, conserved	NA	2.16825	1.2744e-07	TRUE	1.87511	0.000492603
TcIL3000.A.H_000011100	hypothetical protein, conserved	TcIL3000_0_55740	1.81216	1.79688e-62	TRUE	1.94299	2.30575e-66
TcIL3000.A.H_000011500	hypothetical protein	TcIL3000_0_55750	0.279336	0.0070723	TRUE	0.459879	5.9221e-06
TcIL3000.A.H_000011600	hypothetical protein, conserved	TcIL3000_0_47660	1.67845	2.12735e-96	TRUE	1.97155	3.24147e-142
TcIL3000.A.H_000011800	hypothetical protein, conserved	TcIL3000_0_54800	0.266383	0.0165051	TRUE	0.306432	0.0163618
TcIL3000.A.H_000012200	prefoldin subunit, putative	TcIL3000_5_280	-0.542911	1.41265e-23	TRUE	-0.384526	3.99127e-15
TcIL3000.A.H_000013300	NADH-ubiquinone oxidoreductase, mitochondrial, putative	TcIL3000_5_70	-0.280593	1.36743e-05	TRUE	-0.320541	1.31664e-06
TcIL3000.A.H_000013400	invariant surface glycoprotein, putative	TcIL3000_5_50	0.21024	0.00282065	TRUE	0.406624	3.14671e-10
TcIL3000.A.H_000013800	trans-sialidase, putative	TcIL3000_0_25120	0.944491	0.0105775	TRUE	1.28182	0.00783385
TcIL3000.A.H_000014300	75 kDa invariant surface glycoprotein	TcIL3000_0_15280	-0.330877	1.54331e-08	TRUE	-0.169615	0.00704172
TcIL3000.A.H_000014500	Invariant surface glycoprotein, putative	TcIL3000_0_45520	0.33315	8.019e-15	TRUE	0.262197	2.44905e-09
TcIL3000.A.H_000014900	dipeptidyl-peptidase 8-like serine peptidase	NA	0.147511	0.00359763	TRUE	0.355416	2.2713e-10
TcIL3000.A.H_000016100	hypothetical protein, conserved	TcIL3000_10_6110	0.2818	1.74286e-08	TRUE	0.167105	0.00131399
TcIL3000.A.H_000016800	Type IIB DNA topoisomerase, putative	TcIL3000_10_6190	0.312805	0.000124778	TRUE	0.256792	0.00521043
TcIL3000.A.H_000017100	hypothetical protein, conserved	TcIL3000_10_6220	0.37054	2.13674e-06	TRUE	0.330187	1.92405e-05
TcIL3000.A.H_000017300	pre-mRNA splicing factor ATP-dependent RNA helicase, putative	TcIL3000_10_6260	-0.157069	0.000984437	TRUE	-0.116859	0.0278724
TcIL3000.A.H_000017400	Phytochelatin synthase, putative	TcIL3000_10_6280	0.343911	2.13479e-09	TRUE	0.253476	5.67762e-05
TcIL3000.A.H_000017700	hypothetical protein, conserved	TcIL3000_10_6300	-0.288184	0.00119384	TRUE	-0.309536	0.000677439
TcIL3000.A.H_000018700	succinyl-CoA ligase [GDP-forming] beta-chain, putative	TcIL3000_10_6380	-0.115871	0.00587905	TRUE	-0.140398	0.00290267
TcIL3000.A.H_000018800	bromodomain factor 2 protein, putative	TcIL3000_10_6390	0.191312	0.000709968	TRUE	0.543055	5.74562e-28
TcIL3000.A.H_000019300	hypothetical protein, conserved	TcIL3000_10_6440	-0.498595	1.07853e-10	TRUE	-0.254231	0.000728155
TcIL3000.A.H_000019500	fibrillarin	TcIL3000_10_6460	-0.506687	3.50401e-25	TRUE	-0.489682	6.07165e-22
TcIL3000.A.H_000020400	dihydrolipoamide acetyltransferase E2 subunit, putative	TcIL3000_10_6510	-0.130264	0.00087564	TRUE	-0.445091	1.68655e-43
TcIL3000.A.H_000020600	hypothetical protein, conserved	TcIL3000_10_6530	-0.280671	1.25734e-05	TRUE	-0.176513	0.00871618
TcIL3000.A.H_000020700	VRR-NUC domain containing protein, putative	TcIL3000_10_6540	-0.393635	8.57168e-17	TRUE	-0.130781	0.0282064
TcIL3000.A.H_000020900	chromatin binding protein, putative	TcIL3000_0_12830	-0.251483	0.0223836	TRUE	0.251136	0.00938009
TcIL3000.A.H_000021100	hypothetical protein	TcIL3000_0_12820	0.164579	0.0434306	TRUE	0.377014	2.53264e-08
TcIL3000.A.H_000021400:rRNA	unspecified product	NA	0.656533	2.5358e-19	TRUE	0.700537	8.53105e-21
TcIL3000.A.H_000021900	variant surface glycoprotein (VSG, atypical), putative	TcIL3000_0_15000	1.89709	0.00242514	TRUE	1.3616	0.0465469
TcIL3000.A.H_000023000	Trypanosomal VSG domain containing protein, putative	TcIL3000_0_50780	1.08767	0.000154335	TRUE	1.05283	0.000182869
TcIL3000.A.H_000023200	Trypanosomal VSG domain containing protein, putative	TcIL3000_0_34600	2.39048	1.11775e-26	TRUE	2.72027	3.44138e-25
TcIL3000.A.H_000023400	hypothetical protein, conserved	TcIL3000_0_53060	2.27414	2.01912e-06	TRUE	2.7277	0.0218371
TcIL3000.A.H_000023600	retrotransposon hot spot (RHS) protein, putative	TcIL3000_0_31490	-0.543716	4.50746e-08	TRUE	-0.194674	0.0472581
TcIL3000.A.H_000023800	hypothetical protein	NA	-2.02515	1.33297e-28	TRUE	-1.78713	5.59681e-30
TcIL3000.A.H_000023900	Trypanosome variant surface glycoprotein (A-type), putative	TcIL3000_0_51200	-1.73783	8.34255e-31	TRUE	-1.73395	1.44929e-36
TcIL3000.A.H_000024000	Trypanosomal VSG domain containing protein, putative	TcIL3000_0_51210	-1.88525	1.77354e-282	TRUE	-2.10052	2.29669e-270
TcIL3000.A.H_000025000	Trypanosomal VSG domain containing protein, putative	TcIL3000_0_31120	1.8283	1.33991e-08	TRUE	2.24159	4.36719e-09
TcIL3000.A.H_000026000	expression site-associated gene 2 (ESAG2) protein, putative	TcIL3000_0_05190	3.62036	2.88186e-16	TRUE	2.89108	5.6016e-13
TcIL3000.A.H_000026200	Endonuclease-reverse transcriptase, putative	TcIL3000_0_17230	2.77301	3.42394e-20	TRUE	2.77282	1.85386e-18
TcIL3000.A.H_000026300	Invariant surface glycoprotein, putative	TcIL3000_0_17210	1.62256	0	TRUE	2.07285	0
TcIL3000.A.H_000026400	procyclin-associated gene 2-like protein, putative	TcIL3000_0_20000	2.42661	4.41192e-223	TRUE	1.7245	1.17383e-126
TcIL3000.A.H_000026500	Trypanosome variant surface glycoprotein (A-type), putative	TcIL3000_0_19990	2.90692	1.22269e-291	TRUE	1.69728	8.84751e-142
TcIL3000.A.H_000026700	expression site-associated gene 2 (ESAG2) protein, putative	NA	2.66037	1.13429e-18	TRUE	2.58933	4.80764e-22
TcIL3000.A.H_000026800	Trypanosomal VSG domain containing protein, putative	TcIL3000_0_07750	3.34386	0	TRUE	3.48425	0
TcIL3000.A.H_000026900	hypothetical protein, conserved	NA	2.8171	0.00236093	TRUE	2.44357	2.15327e-13
TcIL3000.A.H_000027000	variant surface glycoprotein (VSG, atypical), putative	TcIL3000_0_26830	3.13704	1.97864e-83	TRUE	2.91311	2.84544e-71
TcIL3000.A.H_000027100	hypothetical protein, conserved	NA	2.54213	1.88408e-06	TRUE	2.41516	2.52543e-06
TcIL3000.A.H_000027200	Trypanosomal VSG domain containing protein, putative	TcIL3000_0_48900	3.0387	2.88303e-197	TRUE	3.23592	3.06543e-166
TcIL3000.A.H_000027300	Trypanosomal VSG domain containing protein, putative	TcIL3000_0_26310	2.68839	1.50504e-13	TRUE	2.64778	6.51147e-11
TcIL3000.A.H_000027500	Trypanosomal VSG domain containing protein, putative	TcIL3000_0_57330	2.30549	1.27827e-18	TRUE	2.20824	8.4944e-20
TcIL3000.A.H_000027600	expression site-associated gene (ESAG) protein, putative	TcIL3000_0_26350	3.04014	9.3185e-21	TRUE	2.37866	7.79749e-14
TcIL3000.A.H_000027700	variant surface glycoprotein (VSG, atypical), putative	TcIL3000_0_41540	3.25701	0	TRUE	2.749	1.33479e-269
TcIL3000.A.H_000027800	expression site-associated gene (ESAG) protein, putative	TcIL3000_0_60260	1.51048	0.000655568	TRUE	2.16337	5.40592e-06
TcIL3000.A.H_000027900	Trypanosomal VSG domain containing protein, putative	TcIL3000_0_53350	2.68726	2.15731e-57	TRUE	2.48821	1.52668e-45
TcIL3000.A.H_000028000	hypothetical protein, conserved	TcIL3000_0_54400	1.88616	0.00544708	TRUE	2.12189	0.0247393
TcIL3000.A.H_000028600	variant surface glycoprotein (VSG, atypical), putative	TcIL3000_0_40310	1.78193	0.00017107	TRUE	1.0968	0.0168639
TcIL3000.A.H_000028900	expression site-associated gene (ESAG) protein, putative	TcIL3000_0_55510	1.04515	0.0344203	TRUE	1.62412	0.00256402
TcIL3000.A.H_000029000	variant surface glycoprotein (VSG, atypical), putative	TcIL3000_0_48320	1.08374	0.000103505	TRUE	0.893555	0.00264826
TcIL3000.A.H_000029700	Trypanosomal VSG domain containing protein, putative	TcIL3000_5_5250	-0.35567	1.59966e-17	TRUE	-0.242599	7.65261e-11
TcIL3000.A.H_000030500	Trypanosomal VSG domain containing protein, putative	TcIL3000_5_5250	-0.340044	2.2616e-14	TRUE	-0.284814	6.06247e-13
TcIL3000.A.H_000030700	Trypanosomal VSG domain containing protein, putative	TcIL3000_0_41010	-0.141219	0.00629152	TRUE	-0.227224	7.76608e-09
TcIL3000.A.H_000031100	hypothetical protein, conserved	TcIL3000_0_15120	0.487452	3.66875e-05	TRUE	0.541125	3.65003e-06
TcIL3000.A.H_000031500	Invariant surface glycoprotein, putative	TcIL3000_0_19610	0.199326	0.00261586	TRUE	0.344839	6.7001e-08
TcIL3000.A.H_000031700	Trypanosomal VSG domain containing protein, putative	TcIL3000_0_60550	0.528982	1.26844e-05	TRUE	0.804193	1.20116e-08
TcIL3000.A.H_000031900	hypothetical protein, conserved	TcIL3000_0_60610	0.904494	0.00402537	TRUE	1.01072	0.00791835
TcIL3000.A.H_000032300	hypothetical protein, conserved	TcIL3000_0_27040	2.41237	2.39667e-109	TRUE	2.23781	2.71188e-86
TcIL3000.A.H_000032400	hypothetical protein, conserved	TcIL3000_0_50440	0.341118	3.9032e-07	TRUE	0.461209	1.90935e-11
TcIL3000.A.H_000032600	hypothetical protein, conserved	TcIL3000_0_20810	-2.06856	0.000510622	TRUE	-1.67105	0.0016581
TcIL3000.A.H_000032700	Endonuclease-reverse transcriptase, putative	TcIL3000_0_50380	-1.62814	1.35967e-07	TRUE	-0.900165	0.00683691
TcIL3000.A.H_000032800	expression site-associated gene 2 (ESAG2) protein, putative	NA	-1.98066	1.53179e-40	TRUE	-1.98481	5.33742e-37
TcIL3000.A.H_000032900	hypothetical protein, conserved	TcIL3000_0_28080	-1.89142	7.86277e-18	TRUE	-1.49308	8.73215e-14
TcIL3000.A.H_000033000	Trypanosomal VSG domain containing protein, putative	TcIL3000_0_28110	-1.85979	0	TRUE	-1.97334	0
TcIL3000.A.H_000033100	Trypanosomal VSG domain containing protein, putative	NA	-1.78526	2.18479e-36	TRUE	-1.82826	2.10203e-36
TcIL3000.A.H_000033200	hypothetical protein	TcIL3000_0_28150	-1.81151	1.35155e-28	TRUE	-1.915	1.13335e-26
TcIL3000.A.H_000035200	hypothetical protein, conserved	NA	2.30205	9.71789e-24	TRUE	3.15596	5.58911e-37
TcIL3000.A.H_000035300	hypothetical protein	TcIL3000_0_05940	3.64022	0	TRUE	3.68086	0
TcIL3000.A.H_000035400	Endonuclease-reverse transcriptase, putative	TcIL3000_0_05970	3.06249	6.40474e-29	TRUE	2.39021	2.31573e-21
TcIL3000.A.H_000036300	inosine-5prime-monophosphate dehydrogenase	NA	-0.197938	2.49498e-06	TRUE	-0.437336	5.3965e-27
TcIL3000.A.H_000036500	peptidylprolyl isomerase-like protein, putative	TcIL3000_0_03850	-0.351408	1.39745e-16	TRUE	-0.347768	4.34815e-15
TcIL3000.A.H_000037000	mitogen activated protein kinase 4, putative	TcIL3000_0_03800	-0.610963	6.13583e-19	TRUE	-0.158007	0.00771612
TcIL3000.A.H_000037400	procyclin-associated gene 2-like protein, putative	TcIL3000_0_34030	0.630541	2.42861e-30	TRUE	0.851974	3.25407e-53
TcIL3000.A.H_000037600	variant surface glycoprotein (VSG, atypical), putative	TcIL3000_0_22660	2.72787	5.73266e-25	TRUE	2.90415	7.70919e-36
TcIL3000.A.H_000037700	variant surface glycoprotein (VSG, atypical), putative	TcIL3000_0_43940	3.50697	9.81049e-206	TRUE	3.20286	2.17064e-197
TcIL3000.A.H_000037800	variant surface glycoprotein (VSG, atypical), putative	NA	1.31194	0.0389139	TRUE	3.00963	5.50193e-07
TcIL3000.A.H_000037900	Trypanosomal VSG domain containing protein, putative	TcIL3000_0_30080	3.00116	0	TRUE	3.02382	0
TcIL3000.A.H_000038200	expression site-associated gene (ESAG) protein, putative	TcIL3000_0_13140	3.68545	0	TRUE	3.329	7.03055e-274
TcIL3000.A.H_000038300	Trypanosomal VSG domain containing protein, putative	NA	3.83946	0	TRUE	3.68011	4.3884e-263
TcIL3000.A.H_000038400	Trypanosomal VSG domain containing protein, putative	TcIL3000_0_41490	3.55325	2.70199e-268	TRUE	3.58896	5.63689e-292
TcIL3000.A.H_000038500	Trypanosomal VSG domain containing protein, putative	TcIL3000_0_10910	3.48876	2.28023e-66	TRUE	3.29356	7.71583e-68
TcIL3000.A.H_000038600	Trypanosomal VSG domain containing protein, putative	TcIL3000_0_24570	1.94809	0.000123146	TRUE	1.86562	0.00171173
TcIL3000.A.H_000038700	expression site-associated gene (ESAG) protein, putative	TcIL3000_0_43840	3.61885	2.49092e-53	TRUE	3.3723	6.3083e-52
TcIL3000.A.H_000038800	Trypanosomal VSG domain containing protein, putative	NA	1.75038	1.3185e-142	TRUE	1.47071	1.04273e-85
TcIL3000.A.H_000039000	retrotransposon hot spot (RHS) protein, putative	TcIL3000_0_06030	-0.428155	3.60838e-07	TRUE	-0.236948	0.00304804
TcIL3000.A.H_000039300	SecA DEAD-like domain containing protein, putative	TcIL3000_0_36670	0.707124	8.83321e-21	TRUE	0.762196	1.36331e-15
TcIL3000.A.H_000039400	hypothetical protein, conserved	TcIL3000_0_36680	0.752755	1.26192e-24	TRUE	0.782402	2.55056e-27
TcIL3000.A.H_000040000	Trypanosomal VSG domain containing protein, putative	TcIL3000_0_01890	3.38785	0	TRUE	3.32132	6.12316e-269
TcIL3000.A.H_000040100	Trypanosomal VSG domain containing protein, putative	TcIL3000_0_01860	3.11971	4.47702e-132	TRUE	3.40192	1.78925e-132
TcIL3000.A.H_000040200	expression site-associated gene (ESAG) protein, putative	TcIL3000_0_01850	2.62787	3.1557e-25	TRUE	2.24408	2.61296e-21
TcIL3000.A.H_000040300	expression site-associated gene (ESAG) protein, putative	TcIL3000_0_01840	2.84958	9.289e-45	TRUE	3.07267	1.17237e-44
TcIL3000.A.H_000040400	Trypanosomal VSG domain containing protein, putative	TcIL3000_0_04980	3.6562	1.02565e-36	TRUE	3.88616	1.97497e-46
TcIL3000.A.H_000040500	retrotransposon hot spot (RHS) protein, putative	TcIL3000_0_31360	2.16328	2.15102e-55	TRUE	2.07849	7.43869e-57
TcIL3000.A.H_000040600	Invariant surface glycoprotein, putative	TcIL3000_0_56330	2.72854	1.05489e-248	TRUE	2.50865	1.34559e-231
TcIL3000.A.H_000040700	hypothetical protein, conserved	TcIL3000_0_56340	2.48231	2.71489e-108	TRUE	2.20224	2.87039e-98
TcIL3000.A.H_000040900	Protein Associated with Differentiation, putative	TcIL3000_7_5000	2.09331	0	TRUE	1.67875	4.26946e-169
TcIL3000.A.H_000041000	Protein Associated with Differentiation, putative	TcIL3000_7_5000	2.10449	0	TRUE	1.75542	1.13588e-220
TcIL3000.A.H_000041100	Protein Associated with Differentiation, putative	TcIL3000_7_5000	2.0909	0	TRUE	1.74317	2.28041e-167
TcIL3000.A.H_000041800	glycosylphosphatidylinositol-specific phospholipase C	TcIL3000_2_1660	0.171666	0.000169972	TRUE	0.119744	0.0120108
TcIL3000.A.H_000042100	hypothetical protein, conserved	TcIL3000_0_25550	-0.153106	0.0100447	TRUE	-0.113681	0.0455698
TcIL3000.A.H_000042200	hypothetical protein, conserved	TcIL3000_2_1580	-0.313279	3.46043e-09	TRUE	-0.319801	7.46794e-08
TcIL3000.A.H_000043200	hypothetical protein, conserved	TcIL3000_0_23590	1.60187	2.36333e-08	TRUE	1.39283	0.00050512
TcIL3000.A.H_000043400	hypothetical protein, conserved	TcIL3000_0_46180	1.9309	1.15408e-12	TRUE	1.48476	5.3449e-08
TcIL3000.A.H_000043500	Reverse transcriptase (RNA-dependent DNA polymerase), putative	TcIL3000_0_46190	1.9183	2.96536e-16	TRUE	1.41782	6.8398e-12
TcIL3000.A.H_000043600	hypothetical protein	TcIL3000_0_46200	1.93535	2.35799e-08	TRUE	1.31413	3.77537e-05
TcIL3000.A.H_000043700	hypothetical protein, conserved	TcIL3000_0_32390	0.806438	8.99342e-05	TRUE	0.583083	0.000678476
TcIL3000.A.H_000043800	hypothetical protein, conserved	TcIL3000_0_46180	1.31142	3.54201e-20	TRUE	1.38668	9.07628e-24
TcIL3000.A.H_000043900	SLACS reverse transcriptase, putative	TcIL3000_0_43850	1.6494	1.25444e-05	TRUE	0.858677	0.0345353
TcIL3000.A.H_000044100	hypothetical protein	TcIL3000_0_13710	1.30267	0.000119665	TRUE	0.976364	0.00172407
TcIL3000.A.H_000044200	hypothetical protein	TcIL3000_0_32430	1.52731	5.51184e-36	TRUE	1.32783	3.43587e-25
TcIL3000.A.H_000044300	SLACS reverse transcriptase, putative	TcIL3000_0_43850	0.468887	0.0332253	TRUE	0.564971	0.00951441
TcIL3000.A.H_000045000	transcription silencer	TcIL3000_2_50	-0.275809	3.28534e-07	TRUE	-0.218633	0.0015077
TcIL3000.A.H_000046200	serine/threonine-protein kinase, putative	TcIL3000_8_1500	0.179386	0.0328133	TRUE	0.202477	0.00839519
TcIL3000.A.H_000046500	hypothetical protein, conserved	TcIL3000_8_1560	0.357675	0.0115973	TRUE	0.437985	0.00340202
TcIL3000.A.H_000046600	protein phosphatase 2A, regulatory subunit B, putative	TcIL3000_8_1600	0.419621	8.28905e-10	TRUE	0.276999	3.61365e-05
TcIL3000.A.H_000047800	Sec7 domain containing protein, putative	TcIL3000_8_1770	0.114242	0.0367096	TRUE	0.234246	4.01203e-05
TcIL3000.A.H_000048000	pitrilysin-like metalloprotease	TcIL3000_8_1790	-0.251809	1.03074e-07	TRUE	-0.247	1.38734e-06
TcIL3000.A.H_000048300	cytochrome c1, heme protein, mitochondrial, putative	TcIL3000_8_1840	-0.980657	1.72817e-57	TRUE	-1.17118	1.53685e-87
TcIL3000.A.H_000048500	acetylornithine deacetylase, putative	TcIL3000_8_1860	-0.471401	7.44645e-08	TRUE	-0.584398	7.5761e-13
TcIL3000.A.H_000048600	histone-lysine n-methyltransferase	TcIL3000_8_1870	-0.212779	0.000378827	TRUE	-0.242735	9.07447e-06
TcIL3000.A.H_000048800	endosomal integral membrane protein, putative	TcIL3000_8_1890	-0.297561	5.28354e-10	TRUE	-0.197257	2.25598e-05
TcIL3000.A.H_000049000	retrotransposon hot spot (RHS) protein, putative	TcIL3000_0_44230	-0.261968	0.00011761	TRUE	-0.194316	0.00530964
TcIL3000.A.H_000049700	hypothetical protein, conserved	TcIL3000_0_23610	2.16947	0.00136086	TRUE	3.64305	0.00216303
TcIL3000.A.H_000050100	Reverse transcriptase (RNA-dependent DNA polymerase), putative	TcIL3000_0_51920	1.90434	5.9564e-08	TRUE	1.58628	0.0107049
TcIL3000.A.H_000050200	Reverse transcriptase (RNA-dependent DNA polymerase), putative	TcIL3000_0_51950	2.50236	6.37102e-24	TRUE	1.25103	0.0013244
TcIL3000.A.H_000050500	elongation of very long chain fatty acids protein, putative	TcIL3000_5_5220	-0.313376	6.08588e-07	TRUE	-0.257044	0.000923637
TcIL3000.A.H_000051000	Trypanosomal VSG domain containing protein, putative	TcIL3000_0_34010	1.47916	3.9032e-07	TRUE	2.0732	2.37379e-14
TcIL3000.A.H_000051100	Trypanosomal VSG domain containing protein, putative	TcIL3000_0_04890	1.53868	0.00021878	TRUE	2.40726	1.56386e-08
TcIL3000.A.H_000051500	retrotransposon hot spot (RHS) protein, putative	TcIL3000_0_37190	-0.363947	1.05203e-05	TRUE	-0.196377	0.0493695
TcIL3000.A.H_000051600	hypothetical protein, conserved	NA	1.78663	0.00102445	TRUE	3.95161	4.35981e-10
TcIL3000.A.H_000051800	Trypanosomal VSG domain containing protein, putative	TcIL3000_0_06710	3.5142	0	TRUE	3.43085	1.53349e-256
TcIL3000.A.H_000051900	variant surface glycoprotein (VSG, atypical), putative	TcIL3000_0_12390	3.17178	2.47608e-138	TRUE	2.98175	5.1119e-127
TcIL3000.A.H_000052000	Trypanosomal VSG domain containing protein, putative	TcIL3000_0_10260	3.13574	7.152e-63	TRUE	2.96787	8.48371e-57
TcIL3000.A.H_000052100	Trypanosomal VSG domain containing protein, putative	TcIL3000_0_48920	3.46571	0	TRUE	3.60667	0
TcIL3000.A.H_000052200	hypothetical protein, conserved	TcIL3000_0_39920	2.06784	7.19493e-06	TRUE	2.4638	3.42066e-07
TcIL3000.A.H_000052300	Reverse transcriptase (RNA-dependent DNA polymerase), putative	TcIL3000_0_39910	2.35233	0.000102142	TRUE	2.05746	0.000792693
TcIL3000.A.H_000052400	expression site-associated gene (ESAG) protein, putative	TcIL3000_0_29480	2.49275	0	TRUE	2.37044	0
TcIL3000.A.H_000052500	hypothetical protein, conserved	TcIL3000_0_29500	1.72888	6.31834e-18	TRUE	1.75859	1.8449e-20
TcIL3000.A.H_000052700	variant surface glycoprotein (VSG, atypical), putative	TcIL3000_0_29530	2.52528	1.14771e-20	TRUE	2.20912	1.52456e-15
TcIL3000.A.H_000052800	expression site-associated gene (ESAG) protein, putative	TcIL3000_0_50660	2.66571	2.12797e-11	TRUE	2.55081	1.57529e-10
TcIL3000.A.H_000052900	expression site-associated gene (ESAG) protein, putative	TcIL3000_0_50680	2.15515	5.81675e-42	TRUE	1.6953	6.61708e-25
TcIL3000.A.H_000053000	variant surface glycoprotein (VSG, atypical), putative	TcIL3000_0_50700	1.54987	2.89201e-05	TRUE	2.40745	2.67068e-06
TcIL3000.A.H_000053100	variant surface glycoprotein (VSG, atypical), putative	TcIL3000_0_50710	3.13297	1.88603e-50	TRUE	2.61192	1.0225e-36
TcIL3000.A.H_000053200	Trypanosomal VSG domain containing protein, putative	TcIL3000_0_25970	3.55003	0	TRUE	3.83335	1.39259e-263
TcIL3000.A.H_000053300	expression site-associated gene (ESAG) protein, putative	TcIL3000_0_25980	2.89668	1.80621e-70	TRUE	2.89564	1.16598e-90
TcIL3000.A.H_000053700	hypothetical protein, conserved	TcIL3000_0_20810	2.16084	2.2796e-05	TRUE	1.80645	0.00115895
TcIL3000.A.H_000053800	Trypanosomal VSG domain containing protein, putative	TcIL3000_0_31900	2.5489	2.85066e-33	TRUE	2.39812	4.23418e-34
TcIL3000.A.H_000054000	hypothetical protein, conserved	NA	3.3348	4.13152e-23	TRUE	3.29386	3.64244e-35
TcIL3000.A.H_000054100	hypothetical protein, conserved	TcIL3000_0_12520	1.15654	9.88367e-07	TRUE	0.860541	0.000292845
TcIL3000.A.H_000054200	Invariant surface glycoprotein, putative	TcIL3000_0_46210	1.20883	3.2489e-86	TRUE	0.702761	3.10427e-39
TcIL3000.A.H_000054300	expression site-associated gene 2 (ESAG2) protein, putative	TcIL3000_0_26560	0.625016	1.33059e-23	TRUE	0.480706	3.76973e-14
TcIL3000.A.H_000054600	expression site-associated gene (ESAG) protein, putative	TcIL3000_0_50940	3.37275	0	TRUE	3.42606	1.26575e-276
TcIL3000.A.H_000054700	variant surface glycoprotein (VSG, atypical), putative	TcIL3000_0_50960	3.30407	3.9951e-78	TRUE	2.87879	2.77753e-58
TcIL3000.A.H_000056200	hypothetical protein, conserved	TcIL3000_0_41830	2.64044	2.23504e-18	TRUE	2.47575	1.69343e-18
TcIL3000.A.H_000056600	SecA DEAD-like domain containing protein, putative	TcIL3000_0_41820	1.69337	0.000581899	TRUE	1.25074	0.0191235
TcIL3000.A.H_000056700	Trypanosomal VSG domain containing protein, putative	TcIL3000_0_21260	1.03295	8.46877e-14	TRUE	1.21614	3.1407e-14
TcIL3000.A.H_000056900	variant surface glycoprotein (VSG, atypical), putative	TcIL3000_0_07410	1.25555	0.00654389	TRUE	2.00397	5.48809e-06
TcIL3000.A.H_000057100	Trypanosomal VSG domain containing protein, putative	TcIL3000_0_59860	3.41146	2.4812e-218	TRUE	3.1756	9.60461e-189
TcIL3000.A.H_000057200	Trypanosomal VSG domain containing protein, putative	TcIL3000_0_27830	2.48461	4.36692e-09	TRUE	2.21511	3.67276e-06
TcIL3000.A.H_000057300	expression site-associated gene 2 (ESAG2) protein, putative	NA	2.76373	4.54871e-08	TRUE	2.00758	5.98433e-06
TcIL3000.A.H_000057400	Trypanosomal VSG domain containing protein, putative	TcIL3000_0_12240	2.79114	0	TRUE	2.37657	8.19644e-236
TcIL3000.A.H_000057500	variant surface glycoprotein (VSG, atypical), putative	TcIL3000_0_12220	3.20139	2.47154e-104	TRUE	3.10795	1.76087e-105
TcIL3000.A.H_000057600	variant surface glycoprotein (VSG, atypical), putative	TcIL3000_0_12210	2.92164	1.65093e-19	TRUE	2.66717	3.12048e-18
TcIL3000.A.H_000057700	variant surface glycoprotein (VSG, atypical), putative	TcIL3000_0_51290	2.83841	1.8143e-20	TRUE	2.25737	9.07359e-14
TcIL3000.A.H_000057800	expression site-associated gene (ESAG) protein, putative	TcIL3000_0_01530	2.8157	5.94769e-18	TRUE	2.38368	3.91689e-13
TcIL3000.A.H_000057900	hypothetical protein, conserved	NA	2.55873	3.20198e-20	TRUE	2.29541	9.11471e-21
TcIL3000.A.H_000058000	hypothetical protein, conserved	TcIL3000_0_01480	2.62334	6.39062e-16	TRUE	3.07854	1.51475e-18
TcIL3000.A.H_000058100	variant surface glycoprotein (VSG, atypical), putative	TcIL3000_0_43250	2.90591	7.426e-34	TRUE	2.94462	2.45073e-35
TcIL3000.A.H_000058200	variant surface glycoprotein (VSG, atypical), putative	TcIL3000_0_13510	2.16055	1.745e-13	TRUE	1.96216	1.14781e-12
TcIL3000.A.H_000058300	expression site-associated gene (ESAG) protein, putative	TcIL3000_0_01530	2.86885	3.36411e-17	TRUE	2.1091	1.68574e-11
TcIL3000.A.H_000058400	Trypanosomal VSG domain containing protein, putative	TcIL3000_0_01550	3.30394	0	TRUE	3.53092	0
TcIL3000.A.H_000058600	expression site-associated gene (ESAG) protein, putative	TcIL3000_0_01560	3.51679	9.63194e-62	TRUE	3.19965	2.34008e-61
TcIL3000.A.H_000058700	variant surface glycoprotein (VSG, atypical), putative	NA	1.30735	0.00822709	TRUE	1.29149	0.0179966
TcIL3000.A.H_000058800	variant surface glycoprotein (VSG, atypical), putative	TcIL3000_0_43250	0.936648	0.0413757	TRUE	1.69545	0.000526759
TcIL3000.A.H_000058900	variant surface glycoprotein (VSG, atypical), putative	TcIL3000_0_43260	2.98462	4.90687e-58	TRUE	3.31639	5.64109e-52
TcIL3000.A.H_000059000	Trypanosomal VSG domain containing protein, putative	TcIL3000_0_40330	2.06811	1.92855e-08	TRUE	2.12712	3.74866e-07
TcIL3000.A.H_000061000	hypothetical protein, conserved	TcIL3000_10_13560	-0.277612	3.28002e-09	TRUE	-0.129754	0.00960768
TcIL3000.A.H_000061800	hypothetical protein, conserved	TcIL3000_10_13650	-0.132329	0.0262217	TRUE	0.216501	5.06197e-05
TcIL3000.A.H_000062000	hypothetical protein, conserved	TcIL3000_10_13670	-0.302595	1.69946e-07	TRUE	-0.234393	0.000170948
TcIL3000.A.H_000062200	protein kinase, putative	TcIL3000_10_13690	0.357136	1.5497e-09	TRUE	0.506723	1.27257e-14
TcIL3000.A.H_000063000	AAA domain containing protein, putative	TcIL3000_0_24230	0.503011	4.19061e-11	TRUE	0.896177	9.12943e-29
TcIL3000.A.H_000063100	AAA domain containing protein, putative	TcIL3000_0_24230	0.743363	4.28784e-18	TRUE	1.20312	3.09616e-26
TcIL3000.A.H_000063200	variant surface glycoprotein (VSG, atypical), putative	TcIL3000_0_15000	1.52909	0.00111446	TRUE	1.93064	8.55479e-05
TcIL3000.A.H_000063300	hypothetical protein, conserved	TcIL3000_0_48860	2.94038	2.24716e-10	TRUE	1.92456	2.34853e-06
TcIL3000.A.H_000063400	variant surface glycoprotein (VSG, atypical), putative	TcIL3000_0_48870	3.144	0	TRUE	3.13664	0
TcIL3000.A.H_000063500	Trypanosomal VSG domain containing protein, putative	TcIL3000_0_48890	2.48749	5.73196e-263	TRUE	2.36991	3.37525e-196
TcIL3000.A.H_000063600	Trypanosomal VSG domain containing protein, putative	TcIL3000_0_48920	3.36455	0	TRUE	3.46681	0
TcIL3000.A.H_000063700	variant surface glycoprotein (VSG, atypical), putative	TcIL3000_0_48950	2.22393	1.44249e-08	TRUE	2.46042	5.50207e-09
TcIL3000.A.H_000063800	Trypanosomal VSG domain containing protein, putative	TcIL3000_0_48960	3.62963	0	TRUE	3.70175	0
TcIL3000.A.H_000063900	Trypanosome variant surface glycoprotein (A-type), putative	TcIL3000_0_33650	0.313392	1.54903e-08	TRUE	0.190504	0.000639289
TcIL3000.A.H_000064100	retrotransposon hot spot (RHS) protein, putative	TcIL3000_0_08400	-0.39944	4.55118e-06	TRUE	-0.458284	1.14216e-06
TcIL3000.A.H_000064600	hypothetical protein, conserved	TcIL3000_0_28350	-0.313025	5.51426e-05	TRUE	-0.317427	3.26087e-05
TcIL3000.A.H_000064800	variant surface glycoprotein (VSG, atypical), putative	TcIL3000_0_28810	1.75975	1.74261e-07	TRUE	2.01845	2.15737e-08
TcIL3000.A.H_000064900	expression site-associated gene (ESAG) protein, putative	TcIL3000_0_28790	2.68008	2.66239e-59	TRUE	2.95634	3.00367e-75
TcIL3000.A.H_000065000	Endonuclease-reverse transcriptase, putative	TcIL3000_0_49560	1.73378	0.000993613	TRUE	2.92228	9.35026e-06
TcIL3000.A.H_000065100	Endonuclease-reverse transcriptase, putative	TcIL3000_0_28760	2.36518	3.21224e-07	TRUE	2.49916	9.86483e-08
TcIL3000.A.H_000065300	Invariant surface glycoprotein, putative	TcIL3000_0_35150	3.19607	0	TRUE	3.23499	0
TcIL3000.A.H_000065400	Trypanosomal VSG domain containing protein, putative	TcIL3000_0_23250	2.66426	1.67911e-206	TRUE	2.91694	1.65945e-233
TcIL3000.A.H_000066000	variant surface glycoprotein (VSG, atypical), putative	TcIL3000_0_10350	2.62306	2.54762e-70	TRUE	2.88907	4.29107e-68
TcIL3000.A.H_000066100	variant surface glycoprotein (VSG, atypical), putative	TcIL3000_0_16230	1.22232	0.0410534	TRUE	1.99432	0.00104799
TcIL3000.A.H_000066200	expression site-associated gene (ESAG) protein, putative	TcIL3000_0_32740	2.44913	4.72105e-34	TRUE	2.75217	1.01883e-34
TcIL3000.A.H_000066300	expression site-associated gene (ESAG) protein, putative	TcIL3000_0_32750	3.36486	3.81515e-201	TRUE	3.19606	1.39346e-167
TcIL3000.A.H_000066400	hypothetical protein, conserved	TcIL3000_0_06710	2.50033	4.95939e-26	TRUE	2.54872	1.38974e-26
TcIL3000.A.H_000066500	expression site-associated gene (ESAG) protein, putative	TcIL3000_0_37970	3.42664	0	TRUE	3.35673	0
TcIL3000.A.H_000066600	variant surface glycoprotein (VSG, atypical), putative	TcIL3000_0_39770	2.99478	3.77923e-77	TRUE	2.99375	2.47168e-69
TcIL3000.A.H_000066700	variant surface glycoprotein (VSG, atypical), putative	TcIL3000_0_23200	2.03495	8.62785e-06	TRUE	2.4486	2.76569e-07
TcIL3000.A.H_000066800	hypothetical protein, conserved	TcIL3000_0_37990	2.08445	0.000223326	TRUE	1.85121	2.55354e-05
TcIL3000.A.H_000066900	variant surface glycoprotein (VSG, atypical), putative	TcIL3000_0_16100	2.78083	6.35314e-35	TRUE	2.70934	2.76335e-42
TcIL3000.A.H_000067100	Trypanosome variant surface glycoprotein (A-type), putative	TcIL3000_0_33650	0.505847	1.65471e-12	TRUE	0.283389	3.25942e-06
TcIL3000.A.H_000067400	protein kinase, putative	TcIL3000_0_32980	-1.04745	9.57865e-22	TRUE	-0.836481	1.26336e-13
TcIL3000.A.H_000067900	Trypanosomal VSG domain containing protein, putative	TcIL3000_0_22650	0.858891	0.0436474	TRUE	1.12473	0.0177632
TcIL3000.A.H_000068300	hypothetical protein, conserved	TcIL3000_0_50120	0.770058	0.0109109	TRUE	0.901929	0.00364916
TcIL3000.A.H_000068500	variant surface glycoprotein (VSG, atypical), putative	TcIL3000_0_08510	1.12434	0.0327104	TRUE	1.29064	0.0424274
TcIL3000.A.H_000068600	Trypanosomal VSG domain containing protein, putative	TcIL3000_0_21460	1.07548	0.010037	TRUE	1.78717	4.41579e-05
TcIL3000.A.H_000068700	hypothetical protein, conserved	TcIL3000_0_50120	1.11229	0.000368202	TRUE	0.913069	0.00658198
TcIL3000.A.H_000069100	Trypanosomal VSG domain containing protein, putative	TcIL3000_0_59840	1.22317	0.000965395	TRUE	1.13377	0.0022745
TcIL3000.A.H_000069600	hypothetical protein, conserved	TcIL3000_0_30990	3.52851	1.34332e-170	TRUE	3.41059	1.92756e-168
TcIL3000.A.H_000069700	variant surface glycoprotein (VSG, atypical), putative	TcIL3000_0_30980	3.18435	4.49538e-202	TRUE	3.30806	1.45197e-179
TcIL3000.A.H_000069800	expression site-associated gene (ESAG) protein, putative	TcIL3000_0_56150	2.38615	1.80857e-06	TRUE	2.35303	1.43672e-06
TcIL3000.A.H_000069900	expression site-associated gene (ESAG) protein, putative	TcIL3000_0_29330	1.95927	2.6053e-12	TRUE	2.25477	2.45085e-11
TcIL3000.A.H_000070000	expression site-associated gene (ESAG) protein, putative	TcIL3000_0_60150	1.8123	0.00127294	TRUE	2.22803	1.53913e-05
TcIL3000.A.H_000070300	hypothetical protein, conserved	TcIL3000_0_11430	0.623613	0.00153592	TRUE	0.793137	2.18578e-05
TcIL3000.A.H_000070400	Trypanosome variant surface glycoprotein (A-type), putative	TcIL3000_0_19990	0.332064	1.01733e-13	TRUE	0.130687	0.010768
TcIL3000.A.H_000070700	retrotransposon hot spot (RHS) protein, putative	TcIL3000_0_28350	-0.323019	5.95519e-07	TRUE	-0.218574	3.18737e-05
TcIL3000.A.H_000071100	hypothetical protein, conserved	NA	2.50135	1.12008e-16	TRUE	2.52729	8.4138e-13
TcIL3000.A.H_000071200	expression site-associated gene (ESAG) protein, putative	TcIL3000_0_57350	3.05499	2.42506e-183	TRUE	3.21135	1.10726e-155
TcIL3000.A.H_000071300	expression site-associated gene (ESAG) protein, putative	TcIL3000_0_57340	2.52254	3.00142e-37	TRUE	2.00188	2.4819e-20
TcIL3000.A.H_000071500	Trypanosomal VSG domain containing protein, putative	TcIL3000_0_57310	3.08212	2.25344e-197	TRUE	3.21804	4.84034e-178
TcIL3000.A.H_000071600	Trypanosomal VSG domain containing protein, putative	TcIL3000_0_57300	3.49758	0	TRUE	3.42279	0
TcIL3000.A.H_000071900	hypothetical protein, conserved	TcIL3000_0_55740	1.71998	8.70549e-83	TRUE	1.86885	1.28919e-93
TcIL3000.A.H_000072700	retrotransposon hot spot (RHS) protein, putative	TcIL3000_0_22280	-0.250074	3.52251e-05	TRUE	-0.217717	0.00147033
TcIL3000.A.H_000073100	Adenylate and Guanylate cyclase catalytic domain containing protein, putative	TcIL3000_0_23420	0.260191	5.93119e-05	TRUE	0.143792	0.0173566
TcIL3000.A.H_000073200	expression site-associated gene (ESAG) protein, putative	TcIL3000_0_27200	0.438322	9.19843e-08	TRUE	0.335199	7.94226e-05
TcIL3000.A.H_000073400	2-oxoglutarate (2OG) and Fe(II)-dependent oxygenase superfamily protein, putative	TcIL3000_0_09620	0.580433	1.42856e-19	TRUE	0.3512	1.79073e-06
TcIL3000.A.H_000073600	Invariant surface glycoprotein, putative	TcIL3000_0_09590	0.212009	0.0349096	TRUE	0.301371	0.00391608
TcIL3000.A.H_000074000	hypothetical protein, conserved	TcIL3000_0_46320	1.06434	0.000322094	TRUE	1.12399	5.41364e-05
TcIL3000.A.H_000074200	hypothetical protein, conserved	TcIL3000_0_16380	1.28329	0.000728807	TRUE	1.05336	0.00673898
TcIL3000.A.H_000074400	expression site-associated gene (ESAG) protein, putative	TcIL3000_0_55510	1.05548	0.0253252	TRUE	1.28953	0.0170964
TcIL3000.A.H_000074500	variant surface glycoprotein (VSG, atypical), putative	TcIL3000_0_48320	1.44644	5.0491e-06	TRUE	1.07786	0.00259501
TcIL3000.A.H_000074700	Trypanosomal VSG domain containing protein, putative	TcIL3000_0_10900	1.35193	0.000567583	TRUE	0.896195	0.039934
TcIL3000.A.H_000075000	Trypanosomal VSG domain containing protein, putative	TcIL3000_0_36760	1.25338	1.24536e-12	TRUE	1.20572	2.99707e-09
TcIL3000.A.H_000075200	Trypanosomal VSG domain containing protein, putative	TcIL3000_0_58320	0.92666	0.0406306	TRUE	1.11267	0.0241919
TcIL3000.A.H_000075300	Trypanosomal VSG domain containing protein, putative	TcIL3000_0_21460	1.7095	0.000998261	TRUE	1.9431	3.47324e-06
TcIL3000.A.H_000075600	Trypanosomal VSG domain containing protein, putative	TcIL3000_0_10090	3.29351	0	TRUE	3.53823	0
TcIL3000.A.H_000075700	expression site-associated gene (ESAG) protein, putative	TcIL3000_0_10130	2.81465	1.84296e-69	TRUE	3.21759	4.59827e-86
TcIL3000.A.H_000075800	expression site-associated gene 2 (ESAG2) protein, putative	TcIL3000_0_39610	2.21744	1.4405e-06	TRUE	1.39018	0.0015077
TcIL3000.A.H_000075900	expression site-associated gene 2 (ESAG2) protein, putative	TcIL3000_0_48250	2.4903	8.40198e-08	TRUE	1.25337	0.00137645
TcIL3000.A.H_000076000	Trypanosomal VSG domain containing protein, putative	TcIL3000_0_53350	2.83379	2.86152e-242	TRUE	3.23474	0
TcIL3000.A.H_000076100	Invariant surface glycoprotein, putative	TcIL3000_0_29290	3.80063	0	TRUE	3.54517	0
TcIL3000.A.H_000076200	Trypanosomal VSG domain containing protein, putative	TcIL3000_0_28220	3.69595	0	TRUE	3.60148	0
TcIL3000.A.H_000076300	hypothetical protein, conserved	TcIL3000_0_28190	2.93159	2.49769e-10	TRUE	3.2689	6.65889e-13
TcIL3000.A.H_000076400	variant surface glycoprotein (VSG, atypical), putative	TcIL3000_0_23880	2.58682	6.35716e-08	TRUE	2.19794	9.03751e-06
TcIL3000.A.H_000076500	variant surface glycoprotein (VSG, atypical), putative	TcIL3000_0_23870	3.20578	1.3531e-78	TRUE	3.27561	7.92285e-78
TcIL3000.A.H_000076600	hypothetical protein, conserved	TcIL3000_0_45030	3.33407	4.04388e-09	TRUE	1.6755	0.00779529
TcIL3000.A.H_000076700	variant surface glycoprotein (VSG, atypical), putative	TcIL3000_0_40310	3.77189	1.42608e-53	TRUE	3.94522	3.2254e-55
TcIL3000.A.H_000076800	variant surface glycoprotein (VSG, atypical), putative	TcIL3000_0_15020	3.35339	5.15165e-46	TRUE	3.0001	2.96522e-44
TcIL3000.A.H_000076900	Trypanosomal VSG domain containing protein, putative	TcIL3000_0_45000	3.64215	0	TRUE	3.99433	0
TcIL3000.A.H_000077100	Trypanosomal VSG domain containing protein, putative	NA	3.35319	0	TRUE	3.4002	0
TcIL3000.A.H_000077200	hypothetical protein, conserved	NA	2.77112	6.82822e-24	TRUE	2.73711	6.99695e-19
TcIL3000.A.H_000077300	hypothetical protein	TcIL3000_0_26390	2.55191	1.58353e-24	TRUE	2.63265	1.61051e-12
TcIL3000.A.H_000077400	Zinc finger, C2H2 type/C2H2-type zinc finger containing protein, putative	TcIL3000_0_26400	3.03084	2.15684e-49	TRUE	3.59837	4.81111e-41
TcIL3000.A.H_000077500	hypothetical protein, conserved	NA	2.44227	1.8018e-29	TRUE	2.78317	1.51997e-24
TcIL3000.A.H_000077600	cysteine peptidase C (CPC)	TcIL3000_0_41960	3.62285	9.29026e-213	TRUE	3.88526	9.75239e-145
TcIL3000.A.H_000078200	hypothetical protein, conserved	TcIL3000_0_00940	2.16342	3.28679e-11	TRUE	1.93606	9.34924e-09
TcIL3000.A.H_000079100	hypothetical protein, conserved	TcIL3000_0_50120	1.27039	8.44067e-05	TRUE	1.17977	5.80009e-05
TcIL3000.A.H_000079800	Trypanosomal VSG domain containing protein, putative	TcIL3000_0_20250	0.904454	0.0194522	TRUE	1.06363	0.0132804
TcIL3000.A.H_000079900	Trypanosomal VSG domain containing protein, putative	TcIL3000_0_02550	0.90591	0.00105118	TRUE	0.955573	0.000949358
TcIL3000.A.H_000080100	expression site-associated gene (ESAG) protein, putative	TcIL3000_0_55510	1.38488	0.00797562	TRUE	1.48112	0.0188649
TcIL3000.A.H_000080200	variant surface glycoprotein (VSG, atypical), putative	TcIL3000_0_48320	0.96867	0.000290481	TRUE	1.08355	0.000216143
TcIL3000.A.H_000080500	retrotransposon hot spot (RHS) protein, putative	TcIL3000_0_31490	-0.484773	9.41543e-11	TRUE	-0.248487	0.00171074
TcIL3000.A.H_000080600	Endonuclease-reverse transcriptase, putative	TcIL3000_0_49570	3.19707	0.00347289	TRUE	2.83512	0.0168881
TcIL3000.A.H_000080700	hypothetical protein, conserved	TcIL3000_0_12140	3.1217	1.30842e-247	TRUE	3.11607	9.59984e-210
TcIL3000.A.H_000080800	SecA DEAD-like domain/DEAD/DEAH box helicase, putative	TcIL3000_0_24270	2.76585	4.9536e-71	TRUE	2.57092	3.13035e-51
TcIL3000.A.H_000080900	hypothetical protein	TcIL3000_0_00950	2.47881	0.000477637	TRUE	4.39149	3.35981e-06
TcIL3000.A.H_000081000	hypothetical protein, conserved	TcIL3000_0_24290	2.7638	2.4382e-75	TRUE	3.18744	4.31096e-103
TcIL3000.A.H_000081100	hypothetical protein, conserved	TcIL3000_0_53090	2.28649	2.1704e-13	TRUE	2.83534	5.49388e-15
TcIL3000.A.H_000081200	hypothetical protein, conserved	TcIL3000_0_53060	2.79625	4.96316e-14	TRUE	2.42043	1.1571e-11
TcIL3000.A.H_000081800	hypothetical protein, conserved	TcIL3000_0_25190	3.29257	1.85135e-77	TRUE	3.16444	2.75166e-192
TcIL3000.A.H_000081900	variant surface glycoprotein (VSG, atypical), putative	TcIL3000_0_55710	1.48282	0.0463289	TRUE	1.85832	0.00274965
TcIL3000.A.H_000082000	expression site-associated gene (ESAG) protein, putative	TcIL3000_0_52570	2.54551	0.0090359	TRUE	2.76443	7.04139e-10
TcIL3000.A.H_000082100	Trypanosomal VSG domain containing protein, putative	NA	3.7881	0	TRUE	3.96429	0
TcIL3000.A.H_000082200	hypothetical protein, conserved	TcIL3000_0_53350	2.44202	1.44647e-11	TRUE	2.59462	3.66253e-12
TcIL3000.A.H_000082300	Trypanosomal VSG domain containing protein, putative	TcIL3000_0_10260	3.55335	6.77894e-170	TRUE	3.4005	7.90417e-121
TcIL3000.A.H_000082400	variant surface glycoprotein (VSG, atypical), putative	TcIL3000_0_39840	2.18355	2.29323e-19	TRUE	2.48965	2.95317e-23
TcIL3000.A.H_000082500	variant surface glycoprotein (VSG, atypical), putative	TcIL3000_0_39780	2.92665	5.78078e-30	TRUE	2.67603	6.30721e-24
TcIL3000.A.H_000082600	variant surface glycoprotein (VSG, atypical), putative	TcIL3000_0_39770	3.28333	4.19769e-75	TRUE	2.98702	1.36481e-82
TcIL3000.A.H_000082700	variant surface glycoprotein (VSG, atypical), putative	TcIL3000_0_39760	3.24479	1.03074e-07	TRUE	2.56299	6.1757e-21
TcIL3000.A.H_000082800	Trypanosomal VSG domain containing protein, putative	TcIL3000_0_06710	3.57028	0	TRUE	3.52559	1.31901e-271
TcIL3000.A.H_000083300	Trypanosomal VSG domain containing protein, putative	TcIL3000_0_21850	0.556351	0.031198	TRUE	1.04716	5.5129e-05
TcIL3000.A.H_000083800	Trypanosomal VSG domain containing protein, putative	TcIL3000_0_13470	0.762485	0.000258464	TRUE	1.43254	1.11763e-11
TcIL3000.A.H_000084100	Trypanosomal VSG domain containing protein, putative	TcIL3000_0_47970	0.754467	0.0010407	TRUE	1.33762	2.18234e-08
TcIL3000.A.H_000084700	Trypanosomal VSG domain containing protein, putative	TcIL3000_0_30660	0.988427	0.00270278	TRUE	1.10223	0.00119482
TcIL3000.A.H_000085400	retrotransposon hot spot (RHS) protein, putative	TcIL3000_0_06260	-0.217974	0.000745485	TRUE	-0.237226	0.000220741
TcIL3000.A.H_000085700	retrotransposon hot spot (RHS) protein, putative	TcIL3000_0_21090	-0.193167	0.0263092	TRUE	-0.262831	0.00352584
TcIL3000.A.H_000086400	hypothetical protein, conserved	TcIL3000_0_22230	0.493914	0.000392652	TRUE	0.388029	0.00255189
TcIL3000.A.H_000086500	expression site-associated gene 2 (ESAG2) protein, putative	NA	1.3182	2.48458e-21	TRUE	1.17481	6.23419e-21
TcIL3000.A.H_000086600	expression site-associated gene 2 (ESAG2) protein, putative	TcIL3000_0_53990	2.0608	0	TRUE	1.77224	0
TcIL3000.A.H_000086700	Trypanosomal VSG domain containing protein, putative	TcIL3000_0_54000	2.25796	0	TRUE	1.59913	0
TcIL3000.A.H_000087300	retrotransposon hot spot (RHS) protein, putative	TcIL3000_0_27330	-0.25424	8.77044e-05	TRUE	-0.306032	1.51637e-06
TcIL3000.A.H_000087600	Trypanosome variant surface glycoprotein (A-type), putative	TcIL3000_0_32160	0.862487	0.00341518	TRUE	0.587044	0.045235
TcIL3000.A.H_000087900	hypothetical protein, conserved	TcIL3000_0_33620	1.37803	0.00270852	TRUE	1.18257	0.0221017
TcIL3000.A.H_000088100	variant surface glycoprotein (VSG, atypical), putative	TcIL3000_0_08450	3.96626	1.05811e-16	TRUE	4.41988	1.26072e-22
TcIL3000.A.H_000088900	Trypanosomal VSG domain containing protein, putative	TcIL3000_0_60230	2.58403	2.25481e-10	TRUE	2.69001	7.85971e-08
TcIL3000.A.H_000089500	expression site-associated gene (ESAG) protein, putative	TcIL3000_0_29250	0.211143	1.50847e-08	TRUE	0.422289	3.3271e-31
TcIL3000.A.H_000089600	Trypanosomal VSG domain containing protein, putative	TcIL3000_0_29260	0.378971	1.4608e-22	TRUE	0.358465	9.78383e-26
TcIL3000.A.H_000089700	expression site-associated gene (ESAG) protein, putative	TcIL3000_0_11910	0.340346	4.15734e-17	TRUE	0.302144	3.32254e-17
TcIL3000.A.H_000089800	Trypanosomal VSG domain containing protein, putative	TcIL3000_0_29260	0.387837	3.28332e-20	TRUE	0.361132	2.55056e-27
TcIL3000.A.H_000089900	expression site-associated gene (ESAG) protein, putative	TcIL3000_0_11880	0.206096	1.91245e-08	TRUE	0.471989	1.40379e-36
TcIL3000.A.H_000090200	Trypanosomal VSG domain containing protein, putative	TcIL3000_0_15120	0.432559	5.58614e-22	TRUE	0.52025	6.33402e-37
TcIL3000.A.H_000090800	Protein of unknown function (DUF3586), putative	TcIL3000_0_31720	0.55764	8.25915e-12	TRUE	0.311048	0.000763595
TcIL3000.A.H_000091400	cysteine peptidase, Clan CA, family C1, Cathepsin L-like	TcIL3000_0_31720	0.515368	8.91638e-20	TRUE	0.30194	2.04887e-07
TcIL3000.A.H_000091500	cysteine peptidase, Clan CA, family C1, Cathepsin L-like	TcIL3000_0_31720	0.546159	2.36539e-29	TRUE	0.288519	2.15952e-07
TcIL3000.A.H_000091600	cysteine peptidase, Clan CA, family C1, Cathepsin L-like	TcIL3000_0_31720	0.533237	4.75733e-19	TRUE	0.311936	8.20654e-10
TcIL3000.A.H_000091700	Papain family cysteine protease, putative	TcIL3000_0_55010	0.506221	7.87842e-16	TRUE	0.331737	3.01784e-07
TcIL3000.A.H_000092000	hypothetical protein, conserved	TcIL3000_0_44220	-0.376171	0.0129792	TRUE	-0.327984	0.0427619
TcIL3000.A.H_000092200	retrotransposon hot spot (RHS) protein, putative	TcIL3000_0_01060	-0.182598	0.000695798	TRUE	-0.227735	1.41181e-05
TcIL3000.A.H_000092500	expression site-associated gene (ESAG) protein, putative	TcIL3000_0_16170	0.901568	8.28034e-05	TRUE	0.868891	0.000120139
TcIL3000.A.H_000092900	Trypanosomal VSG domain containing protein, putative	TcIL3000_0_07470	0.715759	0.00204495	TRUE	0.777126	0.00341723
TcIL3000.A.H_000093000	hypothetical protein, conserved	TcIL3000_0_07430	0.489318	0.0238068	TRUE	1.40706	1.36925e-10
TcIL3000.A.H_000093500	ATP-dependent DEAH-box RNA helicase, putative	TcIL3000_0_03560	-0.800301	6.27332e-25	TRUE	0.358198	0.000164856
TcIL3000.A.H_000093600	variant surface glycoprotein (VSG), putative	NA	-0.994785	2.88749e-99	TRUE	-0.873081	1.16308e-128
TcIL3000.A.H_000093800	variant surface glycoprotein (VSG, atypical), putative	TcIL3000_0_57730	0.898441	0.0152262	TRUE	0.875299	0.0140077
TcIL3000.A.H_000094100	Trypanosomal VSG domain containing protein, putative	TcIL3000_0_21260	1.038	1.3102e-11	TRUE	1.37553	2.65756e-15
TcIL3000.A.H_000094400	Trypanosomal VSG domain containing protein, putative	TcIL3000_0_58320	0.760211	0.0119699	TRUE	1.22119	5.63371e-06
TcIL3000.A.H_000098900	hypothetical protein, conserved	TcIL3000_0_50120	1.25023	4.91963e-06	TRUE	0.999614	0.00368676
TcIL3000.A.H_000099700	conserved protein	TcIL3000_6_70	-2.21508	2.8446e-12	TRUE	-1.61044	1.23492e-06
TcIL3000.A.H_000099800	cysteine peptidase C (CPC)	TcIL3000_0_11180	-1.50509	2.17837e-258	TRUE	-1.60602	3.71228e-258
TcIL3000.A.H_000099900	hypothetical protein, conserved	TcIL3000_0_11170	-2.03099	2.83822e-35	TRUE	-1.86717	4.47108e-31
TcIL3000.A.H_000100000	hypothetical protein, conserved	NA	-1.63772	5.85631e-17	TRUE	-1.54463	2.0417e-16
TcIL3000.A.H_000100100	hypothetical protein, conserved	TcIL3000_0_19610	-1.62097	8.46126e-41	TRUE	-1.81875	4.67029e-50
TcIL3000.A.H_000100200	Trypanosomal VSG domain containing protein, putative	TcIL3000_0_11140	-2.1603	0	TRUE	-2.27894	0
TcIL3000.A.H_000100300	hypothetical protein, conserved	TcIL3000_0_11120	-1.64058	8.85042e-43	TRUE	-1.62669	1.15801e-40
TcIL3000.A.H_000100600	C2H2-type zinc finger/Zinc finger, C2H2 type, putative	TcIL3000_0_11070	0.887151	0.00128256	TRUE	0.999448	0.000392502
TcIL3000.A.H_000101500	Trypanosomal VSG domain containing protein, putative	TcIL3000_0_59800	0.705539	1.2571e-47	TRUE	0.53657	9.47348e-30
TcIL3000.A.H_000101600	nucleobase/nucleoside transporter 8.1, putative	TcIL3000_0_59770	-1.28595	2.08291e-09	TRUE	-1.60162	2.19398e-17
TcIL3000.A.H_000101700	Trypanosomal VSG domain containing protein, putative	TcIL3000_0_59760	-2.06704	0	TRUE	-2.31553	0
TcIL3000.A.H_000101800	Trypanosomal VSG domain containing protein, putative	TcIL3000_0_59750	-1.9573	0	TRUE	-2.18624	1.97748e-53
TcIL3000.A.H_000101900	UDP-Gal or UDP-GlcNAc-dependent glycosyltransferase, putative	TcIL3000_0_59740	-1.18519	6.77764e-13	TRUE	-1.85637	2.8921e-34
TcIL3000.A.H_000102000	Trypanosomal VSG domain containing protein, putative	TcIL3000_0_59730	-1.17868	5.73817e-86	TRUE	-1.67366	2.08501e-264
TcIL3000.A.H_000102200	Trypanosomal VSG domain containing protein, putative	TcIL3000_0_48340	1.02337	0.00245218	TRUE	1.17448	0.000613965
TcIL3000.A.H_000102400	hypothetical protein, conserved	TcIL3000_0_04700	1.56793	0.00177805	TRUE	2.06186	1.75185e-05
TcIL3000.A.H_000102900	retrotransposon hot spot (RHS) protein, putative	TcIL3000_0_04580	-0.514941	6.95406e-11	TRUE	-0.423999	2.31876e-07
TcIL3000.A.H_000103100	protein kinase, putative	TcIL3000_0_32980	-0.798322	1.72094e-12	TRUE	-0.693499	8.29562e-07
TcIL3000.A.H_000104000	expression site-associated gene 2 (ESAG2) protein, putative	TcIL3000_0_04900	1.19561	2.16915e-07	TRUE	1.24848	2.60495e-09
TcIL3000.A.H_000104100	Invariant surface glycoprotein, putative	TcIL3000_0_12460	1.93031	7.22191e-250	TRUE	1.31831	6.05999e-140
TcIL3000.A.H_000104400	Trypanosomal VSG domain containing protein, putative	NA	3.0779	1.96405e-05	TRUE	2.71263	7.01517e-05
TcIL3000.A.H_000104500	hypothetical protein, conserved	TcIL3000_0_33620	2.9756	0.00409875	TRUE	3.10959	0.00578054
TcIL3000.A.H_000104600	variant surface glycoprotein (VSG, atypical), putative	TcIL3000_0_41910	2.78499	2.38768e-17	TRUE	2.99506	1.08595e-18
TcIL3000.A.H_000104700	Trypanosomal VSG domain containing protein, putative	TcIL3000_0_41930	4.09065	0	TRUE	3.89112	0
TcIL3000.A.H_000104800	Trypanosomal VSG domain containing protein, putative	TcIL3000_0_40800	3.65987	0	TRUE	3.71345	0
TcIL3000.A.H_000104900	Trypanosomal VSG domain containing protein, putative	TcIL3000_0_40810	3.33355	0	TRUE	3.43384	1.47237e-285
TcIL3000.A.H_000105000	Trypanosomal VSG domain containing protein, putative	NA	3.73863	5.68172e-50	TRUE	2.78277	4.96054e-40
TcIL3000.A.H_000105300	Endonuclease-reverse transcriptase, putative	TcIL3000_0_43730	2.75932	9.77586e-07	TRUE	2.06771	0.000916337
TcIL3000.A.H_000105400	Endonuclease-reverse transcriptase, putative	TcIL3000_0_03680	1.92718	2.61922e-05	TRUE	3.03384	1.99168e-10
TcIL3000.A.H_000105900	Trypanosomal VSG domain containing protein, putative	TcIL3000_0_30660	1.23981	6.66804e-05	TRUE	1.14958	6.97525e-05
TcIL3000.A.H_000106000	Trypanosomal VSG domain containing protein, putative	TcIL3000_0_14750	0.943002	9.72339e-05	TRUE	1.33139	1.82159e-07
TcIL3000.A.H_000106100	Trypanosomal VSG domain containing protein, putative	TcIL3000_0_16380	0.693969	0.0156782	TRUE	1.23681	3.291e-05
TcIL3000.A.H_000106400	hypothetical protein, conserved	TcIL3000_0_07430	1.00685	2.33103e-06	TRUE	1.06591	4.75997e-06
TcIL3000.A.H_000106600	variant surface glycoprotein (VSG, atypical), putative	TcIL3000_0_07410	1.27949	0.00364503	TRUE	0.971753	0.0344553
TcIL3000.A.H_000107100	Trypanosomal VSG domain containing protein, putative	TcIL3000_0_40250	1.16267	0.00343941	TRUE	1.37007	6.40318e-05
TcIL3000.A.H_000107200	Trypanosomal VSG domain containing protein, putative	TcIL3000_0_30660	1.06122	0.000848282	TRUE	1.38156	1.06815e-05
TcIL3000.A.H_000108100	Trypanosomal VSG domain containing protein, putative	TcIL3000_0_34330	0.697848	0.00508853	TRUE	0.929974	7.48217e-05
TcIL3000.A.H_000108400	Trypanosomal VSG domain containing protein, putative	TcIL3000_0_20940	0.890908	2.62692e-07	TRUE	1.10202	6.96204e-09
TcIL3000.A.H_000109000	hypothetical protein, conserved	TcIL3000_0_25760	-0.447807	3.99602e-08	TRUE	-0.557273	6.34203e-12
TcIL3000.A.H_000109800	retrotransposon hot spot (RHS) protein, putative	TcIL3000_0_15460	0.252842	0.00156818	TRUE	0.16543	0.0206963
TcIL3000.A.H_000109900	retrotransposon hot spot (RHS) protein, putative	TcIL3000_0_51530	0.498593	0.000611565	TRUE	0.475742	0.000150156
TcIL3000.A.H_000110000	hypothetical protein, conserved	TcIL3000_0_51530	0.635176	0.00054564	TRUE	0.434993	0.0102088
TcIL3000.A.H_000110300	variant surface glycoprotein (VSG, atypical), putative	TcIL3000_0_49980	1.99547	0.00036739	TRUE	2.36263	1.21994e-06
TcIL3000.A.H_000110400	Trypanosomal VSG domain containing protein, putative	TcIL3000_0_03650	4.04204	0	TRUE	3.91955	0
TcIL3000.A.H_000110500	hypothetical protein, conserved	TcIL3000_0_32290	0.513198	5.78691e-06	TRUE	0.707967	6.77758e-12
TcIL3000.A.H_000110800	hypothetical protein, conserved	TcIL3000_0_29500	1.82564	3.68415e-05	TRUE	1.20166	0.00939558
TcIL3000.A.H_000110900	expression site-associated gene 2 (ESAG2) protein, putative	TcIL3000_0_54690	2.89146	1.3211e-09	TRUE	2.49287	3.51079e-07
TcIL3000.A.H_000111000	expression site-associated gene 2 (ESAG2) protein, putative	TcIL3000_0_29150	2.70022	8.43885e-16	TRUE	3.08346	4.16412e-21
TcIL3000.A.H_000111100	hypothetical protein, conserved	TcIL3000_0_27800	2.21243	0.00474592	TRUE	2.51176	0.000304787
TcIL3000.A.H_000111200	hypothetical protein, conserved	NA	3.1619	4.08702e-24	TRUE	3.30372	8.51714e-33
TcIL3000.A.H_000111300	expression site-associated gene 2 (ESAG2) protein, putative	NA	2.30413	2.34196e-05	TRUE	2.18843	0.000305369
TcIL3000.A.H_000111400	hypothetical protein, conserved	NA	2.63198	5.44469e-09	TRUE	2.68095	8.25605e-09
TcIL3000.A.H_000111500	hypothetical protein, conserved	TcIL3000_0_60550	2.75925	5.6071e-06	TRUE	1.33817	0.0273426
TcIL3000.A.H_000112500	Trypanosomal VSG domain containing protein, putative	TcIL3000_0_20940	1.39807	4.71116e-14	TRUE	1.10382	4.59432e-10
TcIL3000.A.H_000112900	Trypanosomal VSG domain containing protein, putative	TcIL3000_0_12310	0.992299	0.0287081	TRUE	1.1634	0.00211128
TcIL3000.A.H_000113000	Trypanosomal VSG domain containing protein, putative	TcIL3000_0_40250	1.11697	0.00122103	TRUE	1.06205	0.0133523
TcIL3000.A.H_000114400	Endonuclease-reverse transcriptase, putative	TcIL3000_0_37120	2.30541	0.0464706	TRUE	3.37372	0.0332205
TcIL3000.A.H_000114500	hypothetical protein, conserved	TcIL3000_0_37110	4.11309	0.00290182	TRUE	3.34074	0.00212457
TcIL3000.A.H_000114600	Endonuclease-reverse transcriptase, putative	TcIL3000_0_13810	2.45711	3.97336e-07	TRUE	3.50785	1.04154e-06
TcIL3000.A.H_000114700	Endonuclease-reverse transcriptase, putative	TcIL3000_0_03680	2.74236	9.0592e-12	TRUE	2.59908	5.606e-11
TcIL3000.A.H_000114800	expression site-associated gene (ESAG) protein, putative	TcIL3000_0_32210	2.54594	1.95429e-30	TRUE	2.70444	2.9426e-30
TcIL3000.A.H_000115000	expression site-associated gene (ESAG) protein, putative	TcIL3000_0_45120	2.91152	1.92246e-10	TRUE	1.91178	1.28119e-06
TcIL3000.A.H_000115100	hypothetical protein, conserved	TcIL3000_0_14360	2.23307	7.62893e-05	TRUE	1.76046	0.000466254
TcIL3000.A.H_000115200	Trypanosomal VSG domain containing protein, putative	TcIL3000_0_14370	3.44461	2.88954e-252	TRUE	3.47072	2.17053e-186
TcIL3000.A.H_000115300	Trypanosomal VSG domain containing protein, putative	NA	4.61273	7.16701e-301	TRUE	3.99237	6.84605e-249
TcIL3000.A.H_000115700	Trypanosomal VSG domain containing protein, putative	TcIL3000_0_51270	0.854056	4.72072e-05	TRUE	0.924274	0.000241504
TcIL3000.A.H_000116100	Trypanosomal VSG domain containing protein, putative	TcIL3000_0_58670	1.05118	0.00319492	TRUE	1.56222	7.44321e-06
TcIL3000.A.H_000116600	Trypanosomal VSG domain containing protein, putative	TcIL3000_0_29140	0.0964647	0.0497392	TRUE	-0.642175	3.16398e-41
TcIL3000.A.H_000117400	proline dehydrogenase	TcIL3000_0_07190	0.500874	5.65231e-10	TRUE	0.629097	2.03121e-16
TcIL3000.A.H_000117600	thimet oligopeptidase, putative	TcIL3000_7_10	-1.06523	3.28671e-68	TRUE	-1.01524	1.34965e-70
TcIL3000.A.H_000117900	Trypanosomal VSG domain containing protein, putative	TcIL3000_0_56240	3.63204	1.75951e-164	TRUE	3.70446	5.34417e-134
TcIL3000.A.H_000118000	variant surface glycoprotein (VSG, atypical), putative	TcIL3000_0_23880	2.01973	7.30996e-05	TRUE	2.05331	7.59479e-06
TcIL3000.A.H_000118100	variant surface glycoprotein (VSG, atypical), putative	TcIL3000_0_12630	2.30087	1.04629e-07	TRUE	2.40174	4.67595e-07
TcIL3000.A.H_000118200	hypothetical protein, conserved	TcIL3000_0_10040	1.76173	2.5936e-05	TRUE	2.66813	1.67208e-07
TcIL3000.A.H_000118900	cysteine peptidase C (CPC)	TcIL3000_0_32450	1.73242	1.02658e-54	TRUE	1.79198	1.54758e-39
TcIL3000.A.H_000119000	cysteine peptidase C (CPC)	TcIL3000_0_15150	1.64766	4.48744e-42	TRUE	1.73689	8.48634e-29
TcIL3000.A.H_000119100	hypothetical protein, conserved	NA	1.88828	1.33016e-15	TRUE	3.2668	6.54832e-23
TcIL3000.A.H_000119200	Trypanosomal VSG domain containing protein, putative	TcIL3000_0_48080	1.82413	3.2991e-13	TRUE	3.16724	4.80648e-19
TcIL3000.A.H_000119300	Trypanosomal VSG domain containing protein, putative	TcIL3000_0_48020	1.62041	7.02802e-10	TRUE	1.76531	1.08476e-06
TcIL3000.A.H_000119400	hypothetical protein, conserved	NA	1.44901	2.46203e-26	TRUE	1.77147	1.10817e-34
TcIL3000.A.H_000119500	C2H2-type zinc finger/C2H2 type zinc-finger (2 copies)/Zinc finger, C2H2 type, putative	TcIL3000_0_20410	1.91703	8.81496e-40	TRUE	2.34786	8.78872e-32
TcIL3000.A.H_000119600	hypothetical protein, conserved	TcIL3000_0_20420	1.37731	0.00184642	TRUE	1.82985	0.00528047
TcIL3000.A.H_000120200	Trypanosome variant surface glycoprotein (A-type), putative	TcIL3000_0_44390	0.224643	4.34016e-08	TRUE	0.107955	0.0250872
TcIL3000.A.H_000120300	Invariant surface glycoprotein, putative	TcIL3000_0_44410	1.40232	2.6487e-271	TRUE	1.22707	2.40188e-152
TcIL3000.A.H_000121000	Trypanosomal VSG domain containing protein, putative	TcIL3000_0_21870	0.882765	0.00368935	TRUE	1.229	0.000192174
TcIL3000.A.H_000121300	Trypanosomal VSG domain containing protein, putative	TcIL3000_0_05410	1.23878	0.000316378	TRUE	1.15695	0.00572908
TcIL3000.A.H_000121500	expression site-associated gene (ESAG) protein, putative	TcIL3000_0_58360	1.28622	0.000635366	TRUE	0.782366	0.0435661
TcIL3000.A.H_000122100	Invariant surface glycoprotein, putative	TcIL3000_0_56330	2.71764	1.13191e-193	TRUE	2.44696	1.22144e-157
TcIL3000.A.H_000122200	retrotransposon hot spot (RHS) protein, putative	TcIL3000_0_13620	2.00817	5.57008e-11	TRUE	1.97631	2.69854e-09
TcIL3000.A.H_000122300	hypothetical protein, conserved	TcIL3000_0_27330	2.37722	6.39062e-16	TRUE	2.0751	5.40354e-15
TcIL3000.A.H_000122400	Trypanosomal VSG domain containing protein, putative	TcIL3000_0_04980	2.93565	8.96681e-85	TRUE	3.07717	3.72026e-99
TcIL3000.A.H_000122500	expression site-associated gene (ESAG) protein, putative	TcIL3000_0_37400	2.98578	0	TRUE	2.66693	2.78846e-293
TcIL3000.A.H_000122600	Trypanosomal VSG domain containing protein, putative	NA	3.36263	6.21979e-89	TRUE	3.10064	0
TcIL3000.A.H_000122800	expression site- associated gene (ESAG) protein, putative	TcIL3000_0_09680	0.323727	1.97663e-05	TRUE	0.606441	1.31732e-17
TcIL3000.A.H_000123100	trans-sialidase	TcIL3000_0_01140	0.119867	0.0215015	TRUE	0.286347	8.48002e-07
TcIL3000.A.H_000124800	hypothetical protein, conserved	TcIL3000_0_40250	1.05865	0.0299403	TRUE	1.17274	0.0441668
TcIL3000.A.H_000125100	Trypanosomal VSG domain containing protein, putative	TcIL3000_0_58930	0.862108	0.0231085	TRUE	1.02183	0.00640823
TcIL3000.A.H_000125200	variant surface glycoprotein (VSG, atypical), putative	NA	0.62095	0.000105353	TRUE	1.18488	2.83557e-08
TcIL3000.A.H_000125500	retrotransposon hot spot (RHS) protein, putative	TcIL3000_0_26410	0.157191	0.00111606	TRUE	0.238789	1.35839e-07
TcIL3000.A.H_000125900:rRNA	unspecified product	NA	0.713655	1.27161e-25	TRUE	0.714976	1.25841e-26
TcIL3000.A.H_000126400:rRNA	unspecified product	NA	0.647624	2.94622e-12	TRUE	0.702559	7.00637e-16
TcIL3000.A.H_000126800	cytochrome oxidase subunit X	NA	-0.927407	1.18013e-12	TRUE	-0.804726	6.19095e-11
TcIL3000.A.H_000127100	expression site-associated gene (ESAG) protein, putative	TcIL3000_0_22940	2.11835	3.45059e-07	TRUE	3.15707	1.46276e-14
TcIL3000.A.H_000127400	hypothetical protein, conserved	TcIL3000_0_34300	2.04913	5.63557e-19	TRUE	1.49109	2.61786e-13
TcIL3000.A.H_000127600	hypothetical protein, conserved	TcIL3000_0_46430	2.43397	1.48998e-09	TRUE	2.42171	2.6673e-08
TcIL3000.A.H_000128400	hypothetical protein, conserved	TcIL3000_0_22120	3.42786	0.00615575	TRUE	2.65731	0.0221476
TcIL3000.A.H_000128500	hypothetical protein, conserved	TcIL3000_0_22100	2.66029	3.67888e-08	TRUE	3.51372	4.23086e-14
TcIL3000.A.H_000128600	SecA DEAD-like domain containing protein, putative	TcIL3000_0_02780	2.18084	0.000773286	TRUE	2.70299	0.000203401
TcIL3000.A.H_000128800	expression site-associated gene (ESAG) protein, putative	TcIL3000_0_10990	3.03517	3.3568e-28	TRUE	4.14861	1.35313e-19
TcIL3000.A.H_000128900	expression site-associated gene 2 (ESAG2) protein, putative	TcIL3000_0_05190	2.32134	1.68933e-07	TRUE	2.78554	3.41183e-06
TcIL3000.A.H_000129000	UDP-Gal or UDP-GlcNAc-dependent glycosyltransferase, putative	TcIL3000_0_59740	2.74754	5.25081e-06	TRUE	3.05722	1.14378e-05
TcIL3000.A.H_000129600	hypothetical protein, conserved	TcIL3000_0_50120	1.0572	0.000142451	TRUE	1.11797	0.000387564
TcIL3000.A.H_000130300	Invariant surface glycoprotein, putative	TcIL3000_0_29290	3.45151	0	TRUE	3.69712	0
TcIL3000.A.H_000130800	Trypanosomal VSG domain containing protein, putative	TcIL3000_0_22350	0.912206	0.00759128	TRUE	1.0811	0.000337162
TcIL3000.A.H_000131300	expression site-associated gene 2 (ESAG2) protein, putative	TcIL3000_0_51890	0.382177	8.30574e-08	TRUE	0.858604	1.59892e-31
TcIL3000.A.H_000131600:rRNA	unspecified product	NA	0.753801	9.41101e-33	TRUE	0.702516	2.39532e-28
TcIL3000.A.H_000131700	Adenylate and Guanylate cyclase catalytic domain containing protein, putative	TcIL3000_0_59900	0.727393	1.51446e-23	TRUE	0.631471	1.73752e-16
TcIL3000.A.H_000131800	Adenylate and Guanylate cyclase catalytic domain containing protein, putative	TcIL3000_0_59900	0.80084	1.12232e-30	TRUE	0.726937	1.0652e-23
TcIL3000.A.H_000131900	hypothetical protein, conserved	TcIL3000_0_01260	0.233525	0.0184186	TRUE	0.243485	0.00306614
TcIL3000.A.H_000132100	Adenylate and Guanylate cyclase catalytic domain containing protein, putative	TcIL3000_0_09840	0.719151	1.52391e-11	TRUE	0.81697	8.43157e-18
TcIL3000.A.H_000132200	Adenylate and Guanylate cyclase catalytic domain containing protein, putative	TcIL3000_0_59900	0.682869	7.78929e-31	TRUE	0.764488	2.14263e-33
TcIL3000.A.H_000132300	Adenylate and Guanylate cyclase catalytic domain containing protein, putative	TcIL3000_0_59900	0.771429	1.20411e-36	TRUE	0.655123	3.21502e-25
TcIL3000.A.H_000132400	Adenylate and Guanylate cyclase catalytic domain containing protein, putative	TcIL3000_0_59890	0.590693	1.73954e-06	TRUE	0.662112	3.96959e-07
TcIL3000.A.H_000132500	Adenylate and Guanylate cyclase catalytic domain containing protein, putative	TcIL3000_0_59890	1.15824	1.27953e-11	TRUE	0.666426	0.000489618
TcIL3000.A.H_000132800	Trypanosomal VSG domain containing protein, putative	TcIL3000_0_31090	0.745042	0.0300679	TRUE	0.965555	0.0100659
TcIL3000.A.H_000133700	Serine/threonine-protein kinase Nek1-related, putative	TcIL3000_10_12300	0.275265	0.00424671	TRUE	0.352128	0.000104555
TcIL3000.A.H_000133800	variant surface glycoprotein (VSG, atypical), putative	NA	-0.626387	8.84868e-31	TRUE	-0.872209	2.02602e-29
TcIL3000.A.H_000133900	ATP-dependent DEAH-box RNA helicase, putative	TcIL3000_0_03560	-0.412833	0.00063085	TRUE	-0.269189	0.0202324
TcIL3000.A.H_000134400:rRNA	unspecified product	NA	0.656766	1.29032e-31	TRUE	0.741986	3.54798e-32
TcIL3000.A.H_000135200	nucleobase/nucleoside transporter 8.1, putative	TcIL3000_0_12860	0.338594	8.58336e-11	TRUE	-0.165312	0.00219201
TcIL3000.A.H_000135400	hypothetical protein, conserved	TcIL3000_0_17650	0.919114	8.2057e-92	TRUE	0.902206	2.26581e-74
TcIL3000.A.H_000135500	hypothetical protein, conserved	TcIL3000_0_56070	-2.64063	8.26126e-35	TRUE	-2.54109	3.41679e-37
TcIL3000.A.H_000135700	cysteine peptidase C (CPC)	TcIL3000_0_35720	-1.50999	3.61202e-289	TRUE	-1.65315	2.36823e-264
TcIL3000.A.H_000135800	hypothetical protein, conserved	TcIL3000_0_43150	-2.92133	2.41293e-33	TRUE	-2.42998	6.45909e-29
TcIL3000.A.H_000135900	hypothetical protein, conserved	NA	-2.24062	1.53911e-30	TRUE	-2.43961	1.49504e-43
TcIL3000.A.H_000136000	hypothetical protein, conserved	TcIL3000_0_35150	-2.45772	8.14826e-57	TRUE	-2.28625	1.01727e-55
TcIL3000.A.H_000136300	Invariant surface glycoprotein, putative	TcIL3000_0_45520	0.31087	3.78462e-12	TRUE	0.224845	6.71591e-08
TcIL3000.A.H_000136400	Heat shock protein 83, putative	TcIL3000_0_26140	0.245477	5.27836e-07	TRUE	-0.0984526	0.0350141
TcIL3000.A.H_000136500	Heat shock protein 83, putative	TcIL3000_0_26140	0.187564	0.000280656	TRUE	-0.0987053	0.0400041
TcIL3000.A.H_000138100	variant surface glycoprotein (VSG, atypical), putative	NA	3.04113	3.45478e-150	TRUE	3.84165	0
TcIL3000.A.H_000138300	Trypanosomal VSG domain containing protein, putative	TcIL3000_0_12620	2.46475	2.76218e-11	TRUE	2.11157	7.96843e-10
TcIL3000.A.H_000139000	Trypanosomal VSG domain containing protein, putative	TcIL3000_0_12620	3.01685	1.50329e-07	TRUE	4.02186	1.9738e-08
TcIL3000.A.H_000140000	expression site-associated gene 3 (ESAG3)-like protein	NA	1.54971	0.0189873	TRUE	2.45552	0.00895634
TcIL3000.A.H_000140200	variant surface glycoprotein (VSG, atypical), putative	NA	0.158896	0.00775655	TRUE	0.460378	1.77916e-13
TcIL3000.A.H_000140300	Endonuclease-reverse transcriptase, putative	TcIL3000_0_49560	0.444869	0.00242216	TRUE	0.347894	0.0401201
TcIL3000.A.H_000140400	expression site-associated gene (ESAG) protein, putative	TcIL3000_0_53950	3.56908	1.49328e-273	TRUE	3.63491	5.85205e-240
TcIL3000.A.H_000141000	CRAL/TRIO domain containing protein, putative	TcIL3000_0_49170	0.306936	1.38999e-05	TRUE	0.297337	1.5813e-05
TcIL3000.A.H_000141100	Kinesin-13 4b, putative	TcIL3000_4_3480	0.304183	5.48107e-07	TRUE	0.270428	1.47841e-06
TcIL3000.A.H_000141300	CRAL/TRIO domain containing protein, putative	TcIL3000_10_14060	0.331211	1.03074e-07	TRUE	0.38884	7.54552e-10
TcIL3000.A.H_000142100	expression site-associated gene (ESAG) protein, putative	TcIL3000_0_55510	1.4309	0.00223753	TRUE	1.11851	0.0262073
TcIL3000.A.H_000142200	variant surface glycoprotein (VSG, atypical), putative	TcIL3000_0_48320	1.38948	2.08067e-06	TRUE	0.939348	0.00478111
TcIL3000.A.H_000142800	Trypanosomal VSG domain containing protein, putative	TcIL3000_0_51500	1.05963	0.0214693	TRUE	1.29961	0.00441887
TcIL3000.A.H_000144200	hypothetical protein, conserved	NA	0.747906	7.17381e-05	TRUE	0.484265	0.0239065
TcIL3000.A.H_000144400	amino acid transporter 8, putative	TcIL3000_0_13990	0.331833	0.000101663	TRUE	0.195261	0.0143307
TcIL3000.A.H_000144700	Adenylate and Guanylate cyclase catalytic domain containing protein, putative	TcIL3000_0_09840	0.692891	1.37e-10	TRUE	0.582797	2.37742e-07
TcIL3000.A.H_000144900	Adenylate and Guanylate cyclase catalytic domain containing protein, putative	TcIL3000_0_59360	0.89556	2.38217e-07	TRUE	0.971044	1.31904e-08
TcIL3000.A.H_000145000	Adenylate and Guanylate cyclase catalytic domain containing protein, putative	TcIL3000_0_09840	0.684485	0.000123145	TRUE	0.570629	0.00184746
TcIL3000.A.H_000145100	Adenylate and Guanylate cyclase catalytic domain containing protein, putative	TcIL3000_0_09840	0.648614	1.60403e-32	TRUE	0.692222	3.45209e-26
TcIL3000.A.H_000145200	Adenylate and Guanylate cyclase catalytic domain containing protein, putative	TcIL3000_0_59890	0.783156	9.20236e-37	TRUE	0.681811	3.91361e-28
TcIL3000.A.H_000145300	Adenylate and Guanylate cyclase catalytic domain containing protein, putative	TcIL3000_0_59900	0.652284	3.05702e-21	TRUE	0.730779	5.71524e-27
TcIL3000.A.H_000145400	Adenylate and Guanylate cyclase catalytic domain containing protein, putative	TcIL3000_0_59360	0.568045	0.00659701	TRUE	0.491946	0.0120108
TcIL3000.A.H_000145800	Adenylate and Guanylate cyclase catalytic domain containing protein, putative	TcIL3000_0_16440	0.252976	8.20089e-05	TRUE	0.399383	3.41174e-09
TcIL3000.A.H_000146700	protein kinase, putative	TcIL3000_0_32980	-0.663485	4.87386e-08	TRUE	-0.787207	1.0314e-12
TcIL3000.A.H_000147300	Ankyrin repeats (3 copies), putative	TcIL3000_0_19250	0.366943	1.54208e-07	TRUE	0.319336	3.89859e-06
TcIL3000.A.H_000147500	hypothetical protein, conserved	TcIL3000_0_03530	0.441529	2.72799e-08	TRUE	0.318083	1.55071e-05
TcIL3000.A.H_000147700	Ankyrin repeats (3 copies), putative	TcIL3000_0_19250	0.402225	1.06933e-08	TRUE	0.297766	0.000109054
TcIL3000.A.H_000148200	retrotransposon hot spot (RHS) protein, putative	TcIL3000_0_01060	-0.297045	0.00043951	TRUE	-0.29563	7.98289e-06
TcIL3000.A.H_000148900	retrotransposon hot spot (RHS) protein, putative	TcIL3000_0_21090	-0.122184	0.0447653	TRUE	-0.208497	0.00039971
TcIL3000.A.H_000149900	variant surface glycoprotein (VSG, atypical), putative	TcIL3000_0_59600	0.592945	0.0156378	TRUE	0.737867	0.01772
TcIL3000.A.H_000150100	hypothetical protein	TcIL3000_0_31240	-0.122856	0.0441337	TRUE	-0.441632	5.22743e-20
TcIL3000.A.H_000150400	Tubulin C-terminal domain containing protein, putative	TcIL3000_0_31240	-0.135444	0.010122	TRUE	-0.395309	3.42393e-18
TcIL3000.A.H_000150600	Tubulin C-terminal domain containing protein, putative	TcIL3000_0_31230	-0.135387	0.013	TRUE	-0.447123	8.02701e-14
TcIL3000.A.H_000150800	Tubulin/FtsZ family, GTPase domain containing protein, putative	TcIL3000_0_31240	-0.107364	0.0326906	TRUE	-0.462473	8.65432e-30
TcIL3000.A.H_000151100	beta tubulin	TcIL3000_0_31240	-0.141443	0.00160985	TRUE	-0.458747	1.65106e-27
TcIL3000.A.H_000151400	Endonuclease/Exonuclease/phosphatase family/Endonuclease-reverse transcriptase, putative	TcIL3000_0_44000	0.373429	0.000439601	TRUE	0.360422	0.000406994
TcIL3000.A.H_000151500	Tubulin/FtsZ family, GTPase domain containing protein, putative	TcIL3000_0_27260	-0.209387	4.46258e-05	TRUE	-0.451232	5.97626e-15
TcIL3000.A.H_000151600	alpha tubulin	TcIL3000_0_31230	-0.1282	0.0167969	TRUE	-0.467056	2.12325e-21
TcIL3000.A.H_000151700	Tubulin C-terminal domain containing protein, putative	TcIL3000_0_31240	-0.124964	0.0333261	TRUE	-0.465959	7.64491e-23
TcIL3000.A.H_000152300	hypothetical protein, conserved	TcIL3000_0_26610	-0.396884	3.29074e-06	TRUE	-0.196532	0.0291877
TcIL3000.A.H_000152500	Trypanosomal VSG domain containing protein, putative	TcIL3000_0_22680	-0.201375	1.85309e-05	TRUE	-0.202672	2.39124e-07
TcIL3000.A.H_000153000	variant surface glycoprotein (VSG, atypical), putative	NA	-2.25484	3.98559e-10	TRUE	-1.80722	0.00035505
TcIL3000.A.H_000153100	protein kinase, putative	TcIL3000_9_2280	0.272837	1.92192e-09	TRUE	0.32341	1.69698e-07
TcIL3000.A.H_000153200	hypothetical protein, conserved	TcIL3000_9_2270	0.541467	1.74301e-22	TRUE	0.570148	7.08452e-23
TcIL3000.A.H_000153400	hypothetical protein, conserved	TcIL3000_9_2270	0.404545	4.18381e-11	TRUE	0.461786	1.58311e-13
TcIL3000.A.H_000153700	protein kinase, putative	TcIL3000_9_2280	0.216989	0.00121545	TRUE	0.447428	4.03898e-10
TcIL3000.A.H_000154500	hypothetical protein, conserved	NA	0.826651	4.61172e-18	TRUE	0.632977	3.77001e-14
TcIL3000.A.H_000154600	dipeptidyl-peptidase 8-like serine peptidase	NA	0.198631	7.53486e-06	TRUE	0.299761	5.79614e-09
TcIL3000.A.H_000154900	hypothetical protein, conserved	NA	0.824637	9.11314e-30	TRUE	0.688395	6.30735e-21
TcIL3000.A.H_000156200	hypothetical protein, conserved	TcIL3000_0_60820	0.652233	6.85504e-08	TRUE	0.529942	9.48335e-05
TcIL3000.A.H_000156300	hypothetical protein, conserved	TcIL3000_0_60820	0.411707	0.000393852	TRUE	0.8984	3.0424e-15
TcIL3000.A.H_000156400	hypothetical protein, conserved	TcIL3000_0_60820	0.783095	4.81658e-14	TRUE	0.816421	1.57791e-11
TcIL3000.A.H_000156600	Trypanosomal VSG domain containing protein, putative	NA	1.24666	1.94472e-97	TRUE	1.32408	4.55233e-52
TcIL3000.A.H_000156900	histone H3, putative	TcIL3000_1_1310	-0.127129	0.0246333	TRUE	-0.37137	1.85339e-10
TcIL3000.A.H_000157000	Core histone H2A/H2B/H3/H4, putative	TcIL3000_1_1310	-0.156547	0.0206684	TRUE	-0.294286	0.000124722
TcIL3000.A.H_000157100	histone H3, putative	TcIL3000_1_1310	-0.132654	0.0158741	TRUE	-0.431842	2.77041e-16
TcIL3000.A.H_000157600	histone H3, putative	TcIL3000_1_1300	-0.10847	0.040687	TRUE	-0.426719	2.43465e-17
TcIL3000.A.H_000157700	histone H3, putative	TcIL3000_1_1300	-0.151381	0.00561129	TRUE	-0.403519	1.51439e-14
TcIL3000.A.H_000157800	histone H3, putative	TcIL3000_1_1300	-0.149113	0.000568595	TRUE	-0.422618	9.93371e-15
TcIL3000.A.H_000157900	histone H3, putative	TcIL3000_1_1300	-0.154243	0.00833455	TRUE	-0.395895	3.04691e-12
TcIL3000.A.H_000158000	histone H3, putative	TcIL3000_1_1300	-0.155978	0.00539798	TRUE	-0.350358	1.21002e-07
TcIL3000.A.H_000158100	Tubulin C-terminal domain containing protein, putative	TcIL3000_0_31240	-0.114896	0.0349809	TRUE	-0.435119	1.79196e-21
TcIL3000.A.H_000158400	Adenylate and Guanylate cyclase catalytic domain containing protein, putative	TcIL3000_0_19060	0.318144	0.00716385	TRUE	0.440108	0.000159269
TcIL3000.A.H_000158500	Adenylate and Guanylate cyclase catalytic domain containing protein, putative	TcIL3000_0_19060	0.341801	9.96675e-05	TRUE	0.393607	6.485e-05
TcIL3000.A.H_000158600	Adenylate and Guanylate cyclase catalytic domain containing protein, putative	TcIL3000_0_19060	0.339211	0.00117149	TRUE	0.427176	0.000294152
TcIL3000.A.H_000158800	Adenylate and Guanylate cyclase catalytic domain containing protein, putative	TcIL3000_0_37820	0.355134	0.000181311	TRUE	0.523363	4.5091e-06
TcIL3000.A.H_000158900	Adenylate and Guanylate cyclase catalytic domain containing protein, putative	TcIL3000_0_16440	0.343812	1.36612e-08	TRUE	0.501471	7.53732e-15
TcIL3000.A.H_000159000	Adenylate and Guanylate cyclase catalytic domain containing protein, putative	TcIL3000_0_19060	0.409768	7.60398e-08	TRUE	0.441572	1.53631e-07
TcIL3000.A.H_000159900	expression site-associated gene 2 (ESAG2) protein, putative	TcIL3000_BAC4B1_002	-1.99794	6.57076e-154	TRUE	-2.99483	0
TcIL3000.A.H_000160000	Trypanosomal VSG domain containing protein, putative	TcIL3000_0_31120	-1.9581	1.8454e-268	TRUE	-2.65363	0
TcIL3000.A.H_000160100	expression site-associated gene (ESAG) protein, putative	TcIL3000_0_36810	4.97248	3.44544e-48	TRUE	4.91237	6.45874e-53
TcIL3000.A.H_000160200	expression site-associated gene (ESAG) protein, putative	TcIL3000_0_23350	4.79373	0	TRUE	4.94145	0
TcIL3000.A.H_000160300	Trypanosomal VSG domain containing protein, putative	TcIL3000_0_12660	4.72897	0	TRUE	4.79322	0
TcIL3000.A.H_000160900	Trypanosomal VSG domain containing protein, putative	NA	0.944636	1.81322e-35	TRUE	0.880062	2.76383e-14
TcIL3000.A.H_000161600	Hsp90 protein, putative	TcIL3000_0_26140	0.248405	0.00237968	TRUE	-0.148934	0.030719
TcIL3000.A.H_000161800	Endonuclease-reverse transcriptase, putative	TcIL3000_0_58830	-0.788827	0.00605863	TRUE	-0.68115	0.00597574
TcIL3000.A.H_000162100	2-oxoglutarate (2OG) and Fe(II)-dependent oxygenase superfamily protein, putative	TcIL3000_0_09620	0.623308	2.08273e-17	TRUE	0.538088	2.29457e-13
TcIL3000.A.H_000162400	variant surface glycoprotein (VSG, atypical), putative	TcIL3000_0_42810	3.77705	1.64741e-11	TRUE	1.38453	0.0123527
TcIL3000.A.H_000162500	variant surface glycoprotein (VSG, atypical), putative	TcIL3000_0_42800	2.86926	4.66471e-05	TRUE	2.88733	0.000320415
TcIL3000.A.H_000162800	Trypanosomal VSG domain containing protein, putative	TcIL3000_0_12620	2.58303	3.29975e-05	TRUE	2.12251	0.000214744
TcIL3000.A.H_000165500	Hsp90 protein, putative	TcIL3000_0_26140	0.258597	5.5347e-05	TRUE	-0.138619	0.0442352
TcIL3000.A.H_000168200	Trypanosomal VSG domain containing protein, putative	NA	-1.09692	6.874e-07	TRUE	-1.06404	0.00558854
TcIL3000.A.H_000168700	Trypanosomal VSG domain containing protein, putative	TcIL3000_0_41700	0.883327	0.000132475	TRUE	1.38097	1.55516e-07
TcIL3000.A.H_000169000	Trypanosomal VSG domain containing protein, putative	TcIL3000_0_41740	1.05804	9.87567e-10	TRUE	0.900588	1.03188e-05
TcIL3000.A.H_000169400	Trypanosomal VSG domain containing protein, putative	TcIL3000_0_08470	0.948399	0.0257649	TRUE	1.32791	0.00115535
TcIL3000.A.H_000169600	hypothetical protein, conserved	TcIL3000_0_28280	-0.43738	0.00485379	TRUE	-0.385379	0.00597068
TcIL3000.A.H_000170500	Myosin-like protein	TcIL3000_0_30700	-0.131144	0.0357332	TRUE	-0.314018	2.89064e-07
TcIL3000.A.H_000170600	Trypanosomal VSG domain containing protein, putative	TcIL3000_BAC15B11_004	-0.347779	1.82765e-12	TRUE	-0.200077	0.00034354
TcIL3000.A.H_000170700	Trypanosomal VSG domain containing protein, putative	NA	-1.4839	9.08874e-274	TRUE	-1.06852	1.13359e-137
TcIL3000.A.H_000171600	Trypanosomal VSG domain containing protein, putative	TcIL3000_0_17130	0.505407	3.48654e-18	TRUE	0.6926	7.74225e-30
TcIL3000.A.H_000171700	expression site-associated gene 2 (ESAG2) protein, putative	TcIL3000_0_44290	1.06661	1.17769e-33	TRUE	1.43375	6.62084e-66
TcIL3000.A.H_000171800	expression site-associated gene 2 (ESAG2) protein, putative	TcIL3000_0_44300	0.478688	1.48575e-05	TRUE	0.909421	4.50606e-16
TcIL3000.A.H_000172900	Trypanosomal VSG domain containing protein, putative	TcIL3000_0_12620	2.63425	1.93672e-06	TRUE	1.50961	0.00200075
TcIL3000.A.H_000173000	Adenylate and Guanylate cyclase catalytic domain containing protein, putative	TcIL3000_0_22990	-0.686528	2.55323e-11	TRUE	-0.842046	6.92086e-17
TcIL3000.A.H_000173100	amino acid transporter AATP5	TcIL3000_0_48420	-1.10999	1.06506e-96	TRUE	-1.5016	7.45979e-178
TcIL3000.A.H_000173200	amino acid transporter AATP5	TcIL3000_0_48420	-0.240051	0.00139768	TRUE	-0.589775	1.38572e-24
TcIL3000.A.H_000173400	amino acid transporter AATP5	TcIL3000_0_13950	1.57069	2.49981e-116	TRUE	1.00349	5.37609e-74
TcIL3000.A.H_000173600	amino acid transporter AATP5	TcIL3000_0_48380	0.212361	7.12644e-05	TRUE	-0.151466	0.014449
TcIL3000.A.H_000174000	retrotransposon hot spot (RHS) protein, putative	TcIL3000_0_48750	-0.31114	0.00217316	TRUE	-0.27756	0.00200599
TcIL3000.A.H_000174400	retrotransposon hot spot (RHS) protein, putative	TcIL3000_0_51530	0.521211	1.87367e-07	TRUE	0.337984	0.000229825
TcIL3000.A.H_000174500	retrotransposon hot spot (RHS) protein, putative	TcIL3000_0_26410	0.6479	4.03692e-14	TRUE	0.453525	1.29191e-06
TcIL3000.A.H_000174600	retrotransposon hot spot (RHS) protein, putative	TcIL3000_0_60420	0.5737	6.0526e-05	TRUE	0.557489	0.000286926
TcIL3000.A.H_000174700	Retrotransposon hot spot protein, putative	TcIL3000_0_60420	0.740836	1.30893e-05	TRUE	0.461124	0.00267741
TcIL3000.A.H_000175500	expression site-associated gene 3 (ESAG3)-like protein	NA	1.23346	0.0112774	TRUE	1.46624	0.016699
TcIL3000.A.H_000176000	expression site-associated gene (ESAG) protein, putative	TcIL3000_0_55510	0.981363	0.0406397	TRUE	1.96682	0.000681306
TcIL3000.A.H_000176100	variant surface glycoprotein (VSG, atypical), putative	TcIL3000_0_48320	0.867631	0.00352304	TRUE	1.0098	0.00095056
TcIL3000.A.H_000177200	variant surface glycoprotein (VSG, atypical), putative	NA	2.43988	1.45153e-139	TRUE	2.83834	4.36784e-107
TcIL3000.A.H_000178000	retrotransposon hot spot (RHS) protein, putative	TcIL3000_0_60420	0.622151	2.8563e-12	TRUE	0.484924	1.02628e-09
TcIL3000.A.H_000178100	hypothetical protein, conserved	TcIL3000_0_60420	1.04389	1.14238e-06	TRUE	0.713033	0.00122269
TcIL3000.A.H_000179400	hypothetical protein, conserved	TcIL3000_0_35940	0.734673	6.06539e-05	TRUE	0.631758	0.000297193
TcIL3000.A.H_000181000:rRNA	unspecified product	NA	0.660444	1.11229e-27	TRUE	0.789807	2.95709e-23
TcIL3000.A.H_000181100:rRNA	unspecified product	TcIL3000_0_56580	-0.322395	0.0471098	TRUE	-0.556944	0.00324919
TcIL3000.A.H_000181400	hypothetical protein, conserved	TcIL3000_4_4130	0.148147	0.0315209	TRUE	-0.235428	8.75807e-05
TcIL3000.A.H_000182200	ubiquitin fold modifier protein, putative	NA	-0.245553	0.0149801	TRUE	-0.222689	0.0492544
TcIL3000.A.H_000182400:tRNA	unspecified product	NA	-1.62535	0.00129069	TRUE	-2.20824	3.24393e-07
TcIL3000.A.H_000182700	conserved protein, unknown function	TcIL3000_0_53400	0.288489	0.00716524	TRUE	0.372953	0.000212133
TcIL3000.A.H_000182800	conserved protein, unknown function	TcIL3000_0_37750	-0.513652	0.0014914	TRUE	-0.830594	1.43219e-06
TcIL3000.A.H_000182900	conserved protein, unknown function	TcIL3000_0_00970	1.49534	1.86092e-35	TRUE	1.26863	1.3146e-15
TcIL3000.A.H_000185000	expression site-associated gene 2 (ESAG2) protein, putative	TcIL3000_0_49580	0.237872	0.0135014	TRUE	0.58846	1.54873e-12
TcIL3000.A.H_000185100	expression site-associated gene 2 (ESAG2) protein, putative	TcIL3000_0_49590	0.540998	2.02251e-18	TRUE	0.778358	2.00999e-25
TcIL3000.A.H_000185600:rRNA	unspecified product	TcIL3000_0_48470	0.734895	2.77446e-23	TRUE	0.661213	1.88341e-13
TcIL3000.A.H_000186100	Adenylate and Guanylate cyclase catalytic domain containing protein, putative	TcIL3000_0_09840	0.794932	2.07483e-05	TRUE	0.459131	0.031286
TcIL3000.A.H_000186200	Adenylate and Guanylate cyclase catalytic domain containing protein, putative	TcIL3000_0_09840	0.536311	5.47752e-06	TRUE	0.694267	5.87241e-08
TcIL3000.A.H_000187200	hypothetical protein, conserved	NA	1.06293	4.56347e-09	TRUE	0.52109	0.00535501
TcIL3000.A.H_000187800	Endonuclease-reverse transcriptase, putative	TcIL3000_0_03680	1.11256	0.00134729	TRUE	1.56124	0.00485935
TcIL3000.A.H_000187900	expression site-associated gene 2 (ESAG2) protein, putative	TcIL3000_BAC4B1_002	1.1817	2.16057e-29	TRUE	1.90584	1.80649e-42
TcIL3000.A.H_000188000	Trypanosomal VSG domain containing protein, putative	NA	2.87218	1.67338e-15	TRUE	4.02591	1.00131e-11
TcIL3000.A.H_000188300	Trypanosomal VSG domain containing protein, putative	TcIL3000_0_12620	4.19977	6.47558e-16	TRUE	2.85953	1.36589e-11
TcIL3000.A.H_000188800	elongation factor 1-alpha, putative	TcIL3000_10_1740	-0.160118	0.00461816	TRUE	-0.320811	3.27029e-09
TcIL3000.A.H_000189100	Elongation factor Tu GTP binding domain containing protein, putative	TcIL3000_10_1740	-0.309721	0.00149263	TRUE	-0.202504	0.0418904
TcIL3000.A.H_000189500	Elongation factor Tu GTP binding domain containing protein, putative	TcIL3000_10_1740	-0.225579	0.00785946	TRUE	-0.384972	2.15209e-06
TcIL3000.A.H_000189800	Trypanosomal VSG domain containing protein, putative	NA	-1.13267	0.00797562	TRUE	-1.53141	0.0260004
TcIL3000.A.H_000190000:rRNA	unspecified product	NA	0.714148	1.75238e-41	TRUE	0.743241	6.70688e-25
TcIL3000.A.H_000190200	cysteine peptidase, Clan CA, family C1, Cathepsin L-like	TcIL3000_0_31720	0.529955	1.35162e-19	TRUE	0.291616	1.30852e-09
TcIL3000.A.H_000190300	Papain family cysteine protease, putative	TcIL3000_0_31720	0.482607	3.53715e-09	TRUE	0.371807	1.05896e-07
TcIL3000.A.H_000190400	cysteine peptidase, Clan CA, family C1, Cathepsin L-like	TcIL3000_0_31720	0.521144	2.20959e-20	TRUE	0.323422	1.4605e-11
TcIL3000.A.H_000190500	Papain family cysteine protease, putative	TcIL3000_0_55010	0.54483	2.49961e-15	TRUE	0.282318	2.00431e-05
TcIL3000.A.H_000190700	Papain family cysteine protease, putative	TcIL3000_0_31720	0.461398	3.53869e-11	TRUE	0.345173	2.40925e-06
TcIL3000.A.H_000190800	cysteine peptidase, Clan CA, family C1, Cathepsin L-like	TcIL3000_0_18880	0.388338	1.67029e-15	TRUE	0.171838	0.000113632
TcIL3000.A.H_000190900	cysteine peptidase, Clan CA, family C1, Cathepsin L-like	TcIL3000_0_18880	0.360868	1.70654e-14	TRUE	0.215638	4.0382e-06
TcIL3000.A.H_000191000	cysteine peptidase, Clan CA, family C1, Cathepsin L-like	TcIL3000_0_18880	0.371138	7.38756e-16	TRUE	0.188593	1.29591e-05
TcIL3000.A.H_000191100	cysteine peptidase, Clan CA, family C1, Cathepsin L-like	TcIL3000_0_18880	0.408531	7.31418e-25	TRUE	0.122487	0.0188967
TcIL3000.A.H_000191200	Trypanosomal VSG domain containing protein, putative	NA	-2.07344	6.3445e-09	TRUE	-1.7266	0.0032974
TcIL3000.A.H_000192600	hypothetical protein, conserved	TcIL3000_0_27520	-0.422403	1.70847e-20	TRUE	0.16729	0.00194543
TcIL3000.A.H_000192900	Trypanosomal VSG domain containing protein, putative	NA	-0.619632	9.49032e-23	TRUE	-0.272871	8.80005e-05
TcIL3000.A.H_000193200	Trypanosomal VSG domain containing protein, putative	NA	0.875448	1.13809e-88	TRUE	0.45612	2.56495e-08
TcIL3000.A.H_000194200	Trypanosomal VSG domain containing protein, putative	TcIL3000_0_18510	0.600122	5.89923e-05	TRUE	1.40116	2.13313e-15
TcIL3000.A.H_000194300	expression site-associated gene 2 (ESAG2) protein, putative	TcIL3000_0_18520	0.750943	0.000335127	TRUE	1.82711	2.63956e-11
TcIL3000.A.H_000195600	hypothetical protein, conserved	TcIL3000_0_14070	2.30343	0.000273868	TRUE	2.96661	2.97588e-06
TcIL3000.A.H_000196100	expression site-associated gene (ESAG) protein, putative	TcIL3000_0_58360	0.843098	0.0296997	TRUE	1.02714	0.00559305
TcIL3000.A.H_000196400	histone H2B, putative	TcIL3000_10_8920	-0.443811	2.12215e-20	TRUE	-0.495864	2.53124e-13
TcIL3000.A.H_000196500	histone H2B, putative	TcIL3000_10_8920	-0.416087	1.41084e-18	TRUE	-0.525208	5.97172e-14
TcIL3000.A.H_000196600	histone H2B, putative	TcIL3000_10_8920	-0.437822	2.47231e-11	TRUE	-0.394742	5.19981e-07
TcIL3000.A.H_000196700	histone H2B, putative	TcIL3000_10_8920	-0.435449	6.92879e-15	TRUE	-0.420037	3.08957e-08
TcIL3000.A.H_000196800	histone H2B, putative	TcIL3000_10_8920	-0.495541	1.43102e-11	TRUE	-0.401955	0.00959031
TcIL3000.A.H_000196900	histone H2B, putative	TcIL3000_10_8920	-0.533526	2.52861e-16	TRUE	-0.364363	3.80911e-05
TcIL3000.A.H_000197000	Core histone H2A/H2B/H3/H4, putative	TcIL3000_10_8920	-0.426152	1.68817e-10	TRUE	-0.572312	2.63481e-11
TcIL3000.A.H_000197100	histone H2B, putative	TcIL3000_10_8920	-0.470914	4.02583e-15	TRUE	-0.443206	0.00236292
TcIL3000.A.H_000197200	histone H2B, putative	TcIL3000_10_8920	-0.472723	2.28344e-17	TRUE	-0.424216	1.12906e-10
TcIL3000.A.H_000197300	histone H2B, putative	TcIL3000_10_8920	-0.415963	3.93301e-11	TRUE	-0.450076	2.20621e-08
TcIL3000.A.H_000197400	histone H2B, putative	TcIL3000_10_8920	-0.508081	1.87486e-14	TRUE	-0.36643	1.26843e-05
TcIL3000.A.H_000198600	Trypanosomal VSG domain containing protein, putative	NA	-1.56188	0.000212658	TRUE	-1.01844	0.0356823
TcIL3000.A.H_000199900:rRNA	unspecified product	NA	0.633139	2.11243e-20	TRUE	0.768068	1.19963e-20
TcIL3000.A.H_000200600	Trypanosomal VSG domain containing protein, putative	TcIL3000_0_31250	0.181735	0.00214514	TRUE	-0.266422	7.40945e-07
TcIL3000.A.H_000200700	Tubulin C-terminal domain containing protein, putative	TcIL3000_0_31230	-0.129573	0.0387559	TRUE	-0.431676	3.80431e-15
TcIL3000.A.H_000200800	Misato Segment II tubulin-like domain/Tubulin/FtsZ family, GTPase domain containing protein, putative	TcIL3000_0_27260	-0.139596	0.00245527	TRUE	-0.495812	5.88536e-25
TcIL3000.A.H_000201000	Tubulin C-terminal domain containing protein, putative	TcIL3000_0_31240	-0.165395	0.000489012	TRUE	-0.415563	3.8971e-16
TcIL3000.A.H_000201100	Tubulin C-terminal domain containing protein, putative	TcIL3000_0_31230	-0.16835	0.00269013	TRUE	-0.452396	1.08371e-16
TcIL3000.A.H_000201200	Tubulin/FtsZ family, GTPase domain containing protein, putative	TcIL3000_0_27260	-0.208541	0.000569753	TRUE	-0.355973	1.75005e-08
TcIL3000.A.H_000201600	dynein light chain LC8, putative	NA	-0.368482	3.33219e-13	TRUE	-0.495853	3.86154e-36
TcIL3000.A.H_000201700	hypothetical protein, conserved	TcIL3000.11.710	-0.323251	1.65553e-08	TRUE	-0.28448	1.06255e-06
TcIL3000.A.H_000202100	protein kinase, putative	TcIL3000_9_120	0.425427	9.77087e-10	TRUE	0.250097	0.000558056
TcIL3000.A.H_000202800	Trypanosomal VSG domain containing protein, putative	TcIL3000_0_04220	1.83013	0.000611817	TRUE	1.39282	0.0251407
TcIL3000.A.H_000203200	nucleolar RNA-binding protein, truncated	TcIL3000_8_310	-0.120639	0.0414677	TRUE	0.326754	1.87417e-06
TcIL3000.A.H_000204300	ATP-dependent DEAH-box RNA helicase, putative	TcIL3000_0_30610	-0.162242	0.0442869	TRUE	-0.188593	0.00922035
TcIL3000.A.H_000205300	variant surface glycoprotein (VSG), putative	TcIL3000_10_730	-0.999163	0.00453051	TRUE	-1.14395	0.0157502
TcIL3000.A.H_000205600	histone H4, putative	TcIL3000_0_14180	-0.378812	0.00132122	TRUE	-0.346363	0.00778657
TcIL3000.A.H_000206300	Trypanosomal VSG domain containing protein, putative	TcIL3000_0_14750	0.840073	0.00132814	TRUE	1.02263	0.000391687
TcIL3000.A.H_000206400	Trypanosomal VSG domain containing protein, putative	NA	-0.588448	0.000225077	TRUE	-0.599842	0.0169622
TcIL3000.A.H_000206700	hypothetical protein, conserved	TcIL3000_0_47660	1.83869	1.48715e-154	TRUE	2.2438	1.33053e-174
TcIL3000.A.H_000207400	pre-rrna-processing protein tsr1 homolog	TcIL3000_8_1150	-0.416734	0.000140961	TRUE	-0.268791	0.00430345
TcIL3000.A.H_000207500	Trypanosomal VSG domain containing protein, putative	TcIL3000_0_37730	1.0227	6.86459e-05	TRUE	1.49979	4.08137e-09
TcIL3000.A.H_000208200	Endonuclease/Exonuclease/phosphatase family/Endonuclease-reverse transcriptase, putative	TcIL3000_0_19870	0.218227	0.0021976	TRUE	0.385045	9.16928e-09
TcIL3000.A.H_000208500	beta tubulin	TcIL3000_0_31240	-0.103808	0.0164909	TRUE	-0.472992	3.83929e-33
TcIL3000.A.H_000208700	beta tubulin	TcIL3000_0_31240	-0.116129	0.0213967	TRUE	-0.492861	1.21878e-45
TcIL3000.A.H_000209000	argonaute-like protein	TcIL3000_10_9150	0.193867	0.000628735	TRUE	0.399921	2.64761e-12
TcIL3000.A.H_000209100	argonaute-like protein	TcIL3000_10_9150	0.24326	7.02148e-07	TRUE	0.476684	2.62248e-17
TcIL3000.A.H_000210400	MRB1-associated protein	TcIL3000.11.6870	-0.269897	1.16188e-06	TRUE	-0.174187	0.00207102
TcIL3000.A.H_000210500	hypothetical protein, conserved	TcIL3000_0_41080	-0.348942	0.00142922	TRUE	-0.350474	0.000439161
TcIL3000.A.H_000211000	expression site- associated gene (ESAG) protein, putative	TcIL3000_1_1160	-0.199994	0.000146322	TRUE	-0.404107	2.3493e-14
TcIL3000.A.H_000211100	hypothetical protein, conserved	TcIL3000_0_59570	0.569178	1.26077e-19	TRUE	0.786031	3.38202e-35
TcIL3000.A.H_000211200	expression site- associated gene (ESAG) protein, putative	TcIL3000_1_1160	-0.271108	3.95176e-08	TRUE	-0.297572	1.04838e-09
TcIL3000.A.H_000211300	hypothetical protein, conserved	TcIL3000_1_1170	0.589506	1.46466e-17	TRUE	0.830997	2.48937e-30
TcIL3000.A.H_000211400	retrotransposon hot spot (RHS) protein, putative	TcIL3000_0_21090	-0.332294	1.69517e-05	TRUE	-0.338637	1.19965e-06
TcIL3000.A.H_000211600	Trypanosome variant surface glycoprotein (A-type), putative	TcIL3000_0_32160	0.121184	0.0194871	TRUE	0.131473	0.0107518
TcIL3000.A.H_000212000	histone H4, putative	TcIL3000_0_14180	-0.341473	0.000781844	TRUE	-0.607292	1.43254e-08
TcIL3000.A.H_000212100	histone H4, putative	TcIL3000_0_14180	-0.391408	0.000225819	TRUE	-0.611784	1.61136e-07
TcIL3000.A.H_000212200	histone H4, putative	TcIL3000_5_4830	-0.470182	4.65046e-08	TRUE	-0.509446	7.30452e-07
TcIL3000.A.H_000212300	Core histone H2A/H2B/H3/H4, putative	TcIL3000_5_4830	-0.441391	0.000903496	TRUE	-0.641059	6.77308e-08
TcIL3000.A.H_000212400	histone H4, putative	TcIL3000_5_4830	-0.366391	8.76032e-05	TRUE	-0.524992	7.10371e-10
TcIL3000.A.H_000212500	histone H4, putative	TcIL3000_5_4830	-0.393405	1.93672e-06	TRUE	-0.535747	1.37617e-10
TcIL3000.A.H_000212600	histone H4, putative	TcIL3000_5_4830	-0.426479	1.9709e-05	TRUE	-0.564103	3.79038e-11
TcIL3000.A.H_000212700	Core histone H2A/H2B/H3/H4, putative	TcIL3000_5_4830	-0.305426	0.000858838	TRUE	-0.545068	5.29592e-08
TcIL3000.A.H_000212800	histone H4, putative	TcIL3000_5_4830	-0.482357	1.16479e-08	TRUE	-0.4811	8.20276e-09
TcIL3000.A.H_000212900	histone H4, putative	TcIL3000_5_4830	-0.428339	4.02689e-07	TRUE	-0.537069	2.92523e-10
TcIL3000.A.H_000213000	histone H4, putative	TcIL3000_5_4830	-0.437844	6.77661e-08	TRUE	-0.526059	3.03154e-10
TcIL3000.A.H_000213100	histone H4, putative	TcIL3000_5_4830	-0.417631	7.20449e-09	TRUE	-0.513065	1.19565e-10
TcIL3000.A.H_000213200	histone H4, putative	TcIL3000_5_4830	-0.441673	1.35363e-10	TRUE	-0.60344	3.32461e-29
TcIL3000.A.H_000213400	expression site-associated gene (ESAG) protein, putative	TcIL3000_0_07710	2.47682	0	TRUE	2.55992	0
TcIL3000.A.H_000213800	cysteine peptidase, Clan CA, family C1, Cathepsin L-like	TcIL3000_0_31720	0.50257	1.67217e-20	TRUE	0.392215	6.17317e-13
TcIL3000.A.H_000214200	dynamin-1-like protein	TcIL3000_0_42670	0.220396	3.50802e-06	TRUE	0.213167	3.61365e-05
TcIL3000.A.H_000214800	cytochrome oxidase subunit V	TcIL3000_0_52640	-0.763056	5.65341e-28	TRUE	-0.819626	1.00851e-29
TcIL3000.A.H_000215000	hypothetical protein	TcIL3000_8_7920	0.446091	0.000525561	TRUE	0.351888	0.00699717
TcIL3000.A.H_000215700	tRNA-dihydrouridine synthase 1, putative	TcIL3000_0_23020	-0.144887	0.0479527	TRUE	0.156394	0.0383106
TcIL3000.A.H_000216000	hypothetical protein, conserved	TcIL3000_0_50760	2.24322	7.22501e-52	TRUE	2.14966	1.29977e-39
TcIL3000.A.H_000216100	Protein Associated with Differentiation, putative	TcIL3000_7_5000	0.587786	4.72587e-21	TRUE	0.273328	0.000368067
TcIL3000.A.H_000216200	Protein Associated with Differentiation, putative	TcIL3000_7_5000	1.88169	3.40906e-79	TRUE	1.72164	8.21818e-73
TcIL3000.A.H_000216300	Protein Associated with Differentiation, putative	TcIL3000_7_5000	1.9888	2.79498e-62	TRUE	1.75903	9.90638e-43
TcIL3000.A.H_000216800	mRNA cap guanine-N7 methyltransferase, putative	TcIL3000.11.7270	-0.402047	1.08215e-07	TRUE	-0.373876	5.05928e-10
TcIL3000.A.H_000217500	Trypanosomal VSG domain containing protein, putative	TcIL3000_0_46320	0.857751	0.0374724	TRUE	1.55529	0.00025096
TcIL3000.A.H_000217800	variant surface glycoprotein (VSG, atypical), putative	NA	0.913536	2.16248e-25	TRUE	1.35573	4.76855e-75
TcIL3000.A.H_000217900	cysteine peptidase, Clan CA, family C1, Cathepsin L-like	TcIL3000_0_31720	0.472436	3.85088e-15	TRUE	0.225549	0.000395152
TcIL3000.A.H_000218000	cysteine peptidase, Clan CA, family C1, Cathepsin L-like	TcIL3000_0_31720	0.467591	1.17582e-14	TRUE	0.370449	3.5131e-11
TcIL3000.A.H_000218100	cysteine peptidase, Clan CA, family C1, Cathepsin L-like	TcIL3000_0_31720	0.539794	4.90378e-19	TRUE	0.257997	4.06407e-06
TcIL3000.A.H_000218200	cysteine peptidase, Clan CA, family C1, Cathepsin L-like	TcIL3000_0_31720	0.51339	1.53875e-16	TRUE	0.254136	1.53333e-05
TcIL3000.A.H_000218300	cysteine peptidase, Clan CA, family C1, Cathepsin L-like	TcIL3000_0_31720	0.544701	4.45436e-18	TRUE	0.269479	7.02642e-08
TcIL3000.A.H_000219900	Trypanosome variant surface glycoprotein (A-type), putative	TcIL3000_0_03060	1.41492	2.15608e-233	TRUE	1.02528	5.89907e-129
TcIL3000.A.H_000220000	hypothetical protein, conserved	TcIL3000.11.2210	0.517527	7.34046e-08	TRUE	0.357496	0.00133638
TcIL3000.A.H_000220700	s-adenosyl-L-methionine-c-24-delta-sterol-methyl transferase a, putative	NA	-0.271932	5.30449e-05	TRUE	-0.188252	0.0108231
TcIL3000.A.H_000220800	hypothetical protein, conserved	NA	0.849214	3.34067e-23	TRUE	0.593956	7.52139e-12
TcIL3000.A.H_000220900	Prolyl oligopeptidase family, putative	NA	0.172647	0.0163915	TRUE	0.179067	0.0249042
TcIL3000.A.H_000221100	translation elongation factor 1-beta, putative	TcIL3000_10_4890	-0.278669	4.77742e-09	TRUE	-0.259637	3.38926e-10
TcIL3000.A.H_000221400	hypothetical protein, conserved	TcIL3000_10_4900	0.116179	0.0431772	TRUE	-0.135176	0.0220615
TcIL3000.A.H_000221600	Trypanosomal VSG domain containing protein, putative	NA	0.619923	5.94546e-28	TRUE	1.34488	4.46913e-84
TcIL3000.A.H_000221700	hypothetical protein, conserved	TcIL3000_0_19590	0.311947	1.31997e-12	TRUE	-0.108354	0.0270799
TcIL3000.A.H_000222300	Trypanosomal VSG domain containing protein, putative	TcIL3000_0_39700	-0.156691	0.000785119	TRUE	-0.101266	0.031383
TcIL3000.A.H_000222500	protein kinase, putative	TcIL3000_0_56880	-0.835753	1.70495e-08	TRUE	-0.465249	0.00530692
TcIL3000.A.H_000222900	Trypanosomal VSG domain containing protein, putative	NA	0.980076	3.05753e-05	TRUE	1.23892	3.23124e-05
TcIL3000.A.H_000223000	heterogeneous nuclear ribonucleoprotein H/F, putative	TcIL3000_0_16520	0.456727	0.00357926	TRUE	0.651806	4.2823e-05
TcIL3000.A.H_000223200	Elongation factor Tu GTP binding domain/50S ribosome-binding GTPase, putative	TcIL3000_0_40470	-0.152444	0.013316	TRUE	0.150659	0.0254006
TcIL3000.A.H_000223400	hypothetical protein	TcIL3000_0_47660	1.36674	8.86645e-14	TRUE	1.40585	7.22277e-12
TcIL3000.A.H_000224200	cysteine peptidase C (CPC)	TcIL3000_0_03600	0.368071	7.48426e-12	TRUE	0.636838	1.60619e-35
TcIL3000.A.H_000224500	cysteine peptidase C (CPC)	TcIL3000_0_03600	0.251492	2.52868e-07	TRUE	0.452844	9.66177e-23
TcIL3000.A.H_000224900	hypothetical protein, conserved	TcIL3000_4_2680	0.312613	0.000108632	TRUE	0.246069	0.00875032
TcIL3000.A.H_000225000	Protein of unknown function (DUF3808), putative	TcIL3000_0_03380	0.529391	3.50129e-24	TRUE	0.366991	2.85243e-11
TcIL3000.A.H_000225600	cysteine peptidase, Clan CA, family C1, Cathepsin L-like	TcIL3000_0_60020	0.331467	1.18386e-12	TRUE	0.228878	1.33236e-06
TcIL3000.A.H_000225900	Adenylate and Guanylate cyclase catalytic domain containing protein, putative	TcIL3000_0_59890	0.71544	4.60997e-30	TRUE	0.719497	4.18298e-25
TcIL3000.A.H_000226000	Adenylate and Guanylate cyclase catalytic domain containing protein, putative	TcIL3000_0_09840	0.766579	4.18045e-17	TRUE	0.592656	1.0141e-09
TcIL3000.A.H_000226300	hypothetical protein, conserved	TcIL3000_4_360	-0.2987	0.0023608	TRUE	-0.531434	3.37489e-08
TcIL3000.A.H_000234900	dynein light chain, putative	TcIL3000_10_5730	-0.208108	0.00229191	TRUE	-0.227375	0.00269717
TcIL3000.A.H_000235300	transmembrane emp24 domain-containing protein	TcIL3000_10_5720	-0.327193	1.87755e-05	TRUE	-0.176486	0.040861
TcIL3000.A.H_000235400	histone H4, putative	TcIL3000_0_14180	-0.279046	0.00874204	TRUE	-0.587953	1.54441e-07
TcIL3000.A.H_000235500	histone H4, putative	TcIL3000_0_14180	-0.321214	0.00485595	TRUE	-0.592077	2.01336e-07
TcIL3000.A.H_000235600	histone H4, putative	TcIL3000_0_14180	-0.335236	0.00264906	TRUE	-0.489656	1.46225e-07
TcIL3000.A.H_000235800	histone H4, putative	TcIL3000_0_14180	-0.338156	0.000247904	TRUE	-0.560141	1.95788e-10
TcIL3000.A.H_000236600	Trypanosomal VSG domain containing protein, putative	TcIL3000_0_12620	3.73046	6.50802e-22	TRUE	3.38418	9.2821e-20
TcIL3000.A.H_000236700	Tubulin/FtsZ family, GTPase domain containing protein, putative	TcIL3000_0_31240	-0.234776	0.000696643	TRUE	-0.464622	1.19402e-12
TcIL3000.A.H_000237900	retrotransposon hot spot (RHS) protein, putative	TcIL3000_0_06030	0.394403	7.55724e-06	TRUE	0.435482	3.06976e-07
TcIL3000.A.H_000238600	hypothetical protein, conserved	NA	-0.329736	0.0042302	TRUE	0.366947	0.00136733
TcIL3000.A.H_000239800	Trypanosomal VSG domain containing protein, putative	TcIL3000_0_49270	-0.766281	0.00850108	TRUE	-0.878659	0.0218032
TcIL3000.A.H_000240400	Metallopeptidase family M24, putative	TcIL3000_10_12660	-0.579321	4.91613e-20	TRUE	-0.555082	1.22653e-17
TcIL3000.A.H_000240700	Multiprotein-bridging factor 1, putative	TcIL3000_10_12680	-0.328724	0.018846	TRUE	-0.443591	2.39246e-05
TcIL3000.A.H_000240800	Mitochondrial ADP/ATP carrier protein 5a, putative	TcIL3000_10_12700	-0.179428	0.000735931	TRUE	-0.288977	2.1053e-09
TcIL3000.A.H_000240900	Mitochondrial ADP/ATP carrier protein 5a, putative	TcIL3000_10_12700	-0.145487	0.00686929	TRUE	-0.379593	2.77844e-15
TcIL3000.A.H_000241000	Mitochondrial ADP/ATP carrier protein 5a, putative	TcIL3000_10_12700	-0.144515	0.0123695	TRUE	-0.380659	6.20679e-13
TcIL3000.A.H_000241900	hypothetical protein, conserved	TcIL3000_0_58590	-0.235351	0.00252977	TRUE	-0.168375	0.0271077
TcIL3000.A.H_000242100	Trypanosomal VSG domain containing protein, putative	NA	1.19584	1.03373e-09	TRUE	1.36257	1.52094e-07
TcIL3000.A.H_000242400	major facilitator superfamily protein (MFS), putative	TcIL3000_10_11980	0.578889	8.17798e-36	TRUE	0.379988	3.12921e-12
TcIL3000.A.H_000243600	microtubule-associated protein 2	TcIL3000_10_8820	0.71991	2.95094e-16	TRUE	0.299385	0.00195532
TcIL3000.A.H_000243700	hypothetical protein, conserved	TcIL3000_10_8820	0.662997	4.27621e-11	TRUE	0.321287	0.0115699
TcIL3000.A.H_000243800	hypothetical protein, conserved	TcIL3000_10_8820	0.78555	7.70401e-17	TRUE	0.250424	0.0240075
TcIL3000.A.H_000243900	hypothetical protein, conserved	TcIL3000_10_8820	0.798247	1.1098e-14	TRUE	0.383221	0.000201333
TcIL3000.A.H_000244000	microtubule-associated protein 2	TcIL3000_10_8820	0.715805	2.65589e-49	TRUE	0.334934	1.11135e-06
TcIL3000.A.H_000244100	hypothetical protein, conserved	TcIL3000_10_8820	0.499592	9.96876e-14	TRUE	0.407236	3.95641e-08
TcIL3000.A.H_000245800	Trypanosomal VSG domain containing protein, putative	TcIL3000_0_48340	1.09978	0.00480389	TRUE	1.08585	0.00454497
TcIL3000.A.H_000246300	Core histone H2A/H2B/H3/H4, putative	TcIL3000_7_2140	-0.289931	0.000346194	TRUE	-0.464256	4.34098e-08
TcIL3000.A.H_000246500	histone H2A, putative	TcIL3000_7_2140	-0.37181	1.94578e-07	TRUE	-0.499614	1.03004e-12
TcIL3000.A.H_000246600	histone H2A, putative	TcIL3000_7_2140	-0.316359	5.06304e-06	TRUE	-0.425466	1.33979e-06
TcIL3000.A.H_000246700	Core histone H2A/H2B/H3/H4, putative	TcIL3000_7_2140	-0.32788	1.13651e-05	TRUE	-0.558381	6.6474e-17
TcIL3000.A.H_000247000	phosphatidylinositol 4-kinase alpha, putative	TcIL3000_3_2660	0.492201	2.48404e-15	TRUE	0.234221	0.000612426
TcIL3000.A.H_000247400	retrotransposon hot spot (RHS) protein, putative	TcIL3000_0_21090	-0.204115	0.0391416	TRUE	-0.221365	0.0443904
TcIL3000.A.H_000247500	Trypanosomal VSG domain containing protein, putative	NA	2.41969	0	TRUE	2.96431	0
TcIL3000.A.H_000248400	bilobe protein, conserved	TcIL3000_0_14430	0.370223	4.63515e-10	TRUE	0.1338	0.0188201
TcIL3000.A.H_000249100	hypothetical protein, conserved	TcIL3000_0_15620	0.310138	1.02888e-05	TRUE	0.211335	0.00528995
TcIL3000.A.H_000250200	hypothetical protein, conserved	NA	-0.540237	0.000295739	TRUE	-0.336502	0.0338405
TcIL3000.A.H_000251300	AAA domain containing protein, putative	TcIL3000_0_60900	0.198441	0.0136582	TRUE	0.663106	2.15254e-19
TcIL3000.A.H_000252000	cysteine peptidase C (CPC)	TcIL3000_0_03600	0.558762	2.87203e-38	TRUE	0.687304	3.95664e-60
TcIL3000.A.H_000252300	retrotransposon hot spot (RHS) protein, putative	TcIL3000_0_06880	0.184584	0.0352098	TRUE	0.183719	0.0153408
TcIL3000.A.H_000252700	alkyl-dihydroxyacetone phosphate synthase	TcIL3000_0_37370	1.61509	3.68395e-130	TRUE	1.33531	3.27064e-98
TcIL3000.A.H_000254500	Adenylate and Guanylate cyclase catalytic domain containing protein, putative	TcIL3000_0_31740	0.266601	0.029031	TRUE	0.346331	0.00380304
TcIL3000.A.H_000254600	Adenylate and Guanylate cyclase catalytic domain containing protein, putative	TcIL3000_0_45250	0.378372	0.0015515	TRUE	0.542534	1.78553e-06
TcIL3000.A.H_000254700	Adenylate and Guanylate cyclase catalytic domain containing protein, putative	TcIL3000_0_16440	0.305848	0.000568595	TRUE	0.535551	2.83777e-08
TcIL3000.A.H_000255400	expression site-associated gene (ESAG) protein, putative	NA	0.81522	6.67554e-11	TRUE	1.16533	3.56979e-16
TcIL3000.A.H_000255500	variant surface glycoprotein (VSG, atypical), putative	TcIL3000_0_48470	0.379589	1.21006e-08	TRUE	1.06595	1.36726e-29
TcIL3000.A.H_000255800	hypothetical protein	TcIL3000_10_2930	0.390009	7.53835e-10	TRUE	0.134173	0.0492544
TcIL3000.A.H_000255900	protease regulatory ATPase subunit 4	TcIL3000_10_2910	-0.108925	0.0416873	TRUE	-0.117791	0.0230681
TcIL3000.A.H_000256000	elongation factor 1-alpha, putative	TcIL3000_10_1740	-0.114203	0.0119248	TRUE	-0.27354	9.86683e-10
TcIL3000.A.H_000256100	elongation factor 1-alpha, putative	TcIL3000_10_1740	-0.13129	0.0089575	TRUE	-0.309625	5.37649e-11
TcIL3000.A.H_000256200	elongation factor 1-alpha, putative	TcIL3000_10_1740	-0.154002	0.00183718	TRUE	-0.301164	1.09494e-07
TcIL3000.A.H_000257400	ATP-dependent DEAH-box RNA helicase, putative	TcIL3000_0_01230	-0.239914	0.0207867	TRUE	-0.306295	0.00107393
TcIL3000.A.H_000258900	hypothetical protein, conserved	TcIL3000_0_60820	0.538449	1.96452e-07	TRUE	0.774805	7.87107e-13
TcIL3000.A.H_000259000	hypothetical protein, conserved	TcIL3000_0_60820	0.570185	0.000194455	TRUE	0.646262	7.77075e-07
TcIL3000.A.H_000259100	hypothetical protein, conserved	TcIL3000_0_60820	0.701035	1.14801e-10	TRUE	0.604756	1.75285e-07
TcIL3000.A.H_000259900	hypothetical protein	NA	-0.281266	0.0451643	TRUE	-0.300043	0.0166181
TcIL3000.A.H_000260000	Paraflagellar rod protein 2-5	NA	-0.183388	0.00157021	TRUE	-0.266038	1.00555e-07
TcIL3000.A.H_000260100	Paraflagellar rod protein 2-5	NA	-0.223386	3.81034e-06	TRUE	-0.297801	4.57949e-11
TcIL3000.A.H_000260500	THT2A - glucose transporter, putative	TcIL3000_10_7310	-0.524826	3.78741e-35	TRUE	-1.29342	2.25225e-161
TcIL3000.A.H_000260600	THT2A - glucose transporter, putative	TcIL3000_10_7320	-0.130341	0.0130562	TRUE	-0.733921	4.5554e-54
TcIL3000.A.H_000260700	Sugar (and other) transporter, putative	TcIL3000_10_7310	-0.64347	7.63764e-18	TRUE	-1.29864	6.61752e-74
TcIL3000.A.H_000261600	UDP-Gal or UDP-GlcNAc-dependent glycosyltransferase, putative	TcIL3000_0_18980	2.19535	3.12042e-21	TRUE	2.30518	6.58325e-25
TcIL3000.A.H_000262500	RNA recognition motif (a.k.a. RRM, RBD, or RNP domain)/RNA recognition motif. (a.k.a. RRM, RBD, or RNP domain), putative	TcIL3000.11.470	0.306777	1.05711e-05	TRUE	-0.16908	0.0148852
TcIL3000.A.H_000262600	hypothetical protein, conserved	TcIL3000.11.430	0.262656	0.0366886	TRUE	0.462306	7.5631e-06
TcIL3000.A.H_000263300	variant surface glycoprotein (VSG, atypical), putative	TcIL3000_0_48320	1.18791	0.000768498	TRUE	1.73089	1.58962e-07
TcIL3000.A.H_000264400	glutamyl-tRNA synthetase, putative	TcIL3000_6_4040	-0.398316	4.23923e-12	TRUE	-0.261603	4.98456e-07
TcIL3000.A.H_000264600	cell division cycle protein 16 homolog, putative	TcIL3000_6_1180	-0.334824	0.00096324	TRUE	-0.188254	0.0397338
TcIL3000.A.H_000264900	protein kinase, putative	TcIL3000_2_1340	-0.451329	0.000183511	TRUE	-0.256318	0.0187934
TcIL3000.A.H_000265200	ATP-dependent DEAH-box RNA helicase, putative	TcIL3000_0_03560	-0.153481	0.0256341	TRUE	-0.371478	8.43865e-12
TcIL3000.A.H_000265400	conserved protein	NA	0.340455	1.1416e-05	TRUE	0.617132	6.5146e-14
TcIL3000.A.H_000265500	META domain/Domain of unknown function (DUF1935), putative	TcIL3000_0_28530	-0.369843	3.93235e-05	TRUE	-0.22133	0.0201037
TcIL3000.A.H_000265600	conserved protein	NA	0.235652	0.00259563	TRUE	0.633087	1.1572e-14
TcIL3000.A.H_000266700	expression site-associated gene 2 (ESAG2) protein, putative	TcIL3000_BAC4B1_002	1.2591	2.77186e-08	TRUE	1.56377	9.63678e-07
TcIL3000.A.H_000266900	hypothetical protein, conserved	TcIL3000_8_6610	1.38837	7.02283e-208	TRUE	1.28684	7.17369e-172
TcIL3000.A.H_000267000	hypothetical protein, conserved	TcIL3000_8_6600	0.273317	2.8657e-06	TRUE	0.158406	0.0145642
TcIL3000.A.H_000267400	hypothetical protein, conserved	TcIL3000_0_27530	1.35686	1.70197e-05	TRUE	0.880029	0.00353376
TcIL3000.A.H_000267600	Invariant surface glycoprotein, putative	TcIL3000_0_31810	1.0179	6.5118e-78	TRUE	0.988719	3.34119e-77
TcIL3000.A.H_000270700	hypothetical protein, conserved	TcIL3000_0_60290	0.445702	0.00109207	TRUE	0.473274	0.000711844
TcIL3000.A.H_000270800	Inorganic H+ pyrophosphatase, putative	TcIL3000_0_60300	-0.419913	1.44495e-05	TRUE	-0.788464	4.11504e-19
TcIL3000.A.H_000273100	Hsp90 protein, putative	TcIL3000_0_26140	0.316715	0.000470708	TRUE	-0.216155	0.0121894
TcIL3000.A.H_000273500	UDP-Gal or UDP-GlcNAc-dependent glycosyltransferase, putative	TcIL3000_1_10	2.60975	1.89227e-171	TRUE	2.44181	1.67448e-151
TcIL3000.A.H_000273600	Zinc finger, C2H2 type/C2H2-type zinc finger containing protein, putative	TcIL3000_1_40	2.42611	0	TRUE	2.04902	1.31401e-247
TcIL3000.A.H_000273700	hypothetical protein, conserved	TcIL3000_1_80	2.15803	6.54158e-13	TRUE	1.86238	2.00694e-06
TcIL3000.A.H_000273800	hypothetical protein	TcIL3000_1_90	1.94045	1.11532e-80	TRUE	1.98821	2.91583e-66
TcIL3000.A.H_000274200	Histone-lysine N-methyltransferase, H3 lysine-76 specific	TcIL3000_1_140	-0.243851	0.000651538	TRUE	-0.466879	1.19391e-07
TcIL3000.A.H_000274300	phosphate-repressible phosphate permease, putative	TcIL3000_1_150	-0.488363	1.84898e-25	TRUE	-0.588523	6.39911e-26
TcIL3000.A.H_000274400	phosphate-repressible phosphate permease, putative	TcIL3000_0_52300	-0.299528	1.11684e-05	TRUE	-0.468092	1.92624e-13
TcIL3000.A.H_000275100	phosphoglycerate kinase	TcIL3000_1_220	-0.117775	0.0359054	TRUE	-0.176272	0.00266574
TcIL3000.A.H_000275200	phosphoglycerate kinase	TcIL3000_0_37930	-0.310885	1.21927e-08	TRUE	-0.306869	4.92707e-07
TcIL3000.A.H_000275300	phosphoglycerate kinase	TcIL3000_0_37930	-0.428401	9.38177e-15	TRUE	-0.394416	4.52524e-13
TcIL3000.A.H_000275400	phosphoglycerate kinase	TcIL3000_1_240	-0.197418	0.000440854	TRUE	-0.189404	0.000799449
TcIL3000.A.H_000275500	NADH-ubiquinone oxidoreductase complex I subunit, putative	TcIL3000_1_250	-0.268686	0.000530889	TRUE	-0.28603	0.000526126
TcIL3000.A.H_000275600	phosphatidylinositol-4-phosphate 5-kinase related	TcIL3000_1_260	-0.225591	0.000464381	TRUE	-0.249687	0.000701071
TcIL3000.A.H_000276000	hypothetical protein, conserved	TcIL3000_1_310	-0.179596	0.0105239	TRUE	-0.241589	0.00435655
TcIL3000.A.H_000276400	transmembrane protein, putative	TcIL3000_1_350	-0.357208	9.7886e-11	TRUE	-0.240192	2.72259e-05
TcIL3000.A.H_000276700	Enkuring domain-containig protein	TcIL3000_1_410	-0.315757	2.61313e-07	TRUE	-0.26824	4.10306e-07
TcIL3000.A.H_000276800	developmentally regulated phosphoprotein	TcIL3000_1_420	-0.262685	7.41497e-05	TRUE	-0.266382	1.13203e-06
TcIL3000.A.H_000277100	hypothetical protein, conserved	TcIL3000_0_40750	-0.820563	6.31834e-18	TRUE	-0.573723	1.31207e-09
TcIL3000.A.H_000278100	glycerol-3-phosphate dehydrogenase (FAD-dependent), putative	NA	-0.312903	0.000997543	TRUE	-0.310061	0.00361913
TcIL3000.A.H_000278900	cytidine triphosphate synthase, putative	TcIL3000_1_750	-0.1842	0.000691859	TRUE	-0.152979	0.00545718
TcIL3000.A.H_000279000	homocysteine S-methyltransferase, putative	TcIL3000_1_760	0.569661	3.93781e-13	TRUE	0.684218	3.1887e-23
TcIL3000.A.H_000279400	Quinonprotein alcohol dehydrogenase-like protein, putative	TcIL3000_0_17760	0.183182	0.00916712	TRUE	0.178849	0.00786343
TcIL3000.A.H_000279900	Overproducer of inositol protein 10 homolog, putative	TcIL3000_1_860	-0.240915	5.96959e-05	TRUE	-0.370363	1.08297e-08
TcIL3000.A.H_000280100	conserved protein, unknown function	TcIL3000_0_53400	0.382172	1.19684e-07	TRUE	0.355989	8.85179e-07
TcIL3000.A.H_000280200	conserved protein, unknown function	TcIL3000_0_53370	-0.420095	0.00443438	TRUE	-0.714872	0.000967322
TcIL3000.A.H_000280300	conserved protein, unknown function	TcIL3000_0_57070	1.47178	1.90486e-31	TRUE	1.39565	2.06566e-22
TcIL3000.A.H_000280400	protein kinase, putative	TcIL3000_0_00130	1.15504	3.19027e-46	TRUE	0.836515	1.44297e-19
TcIL3000.A.H_000280700	vesicular-fusion protein nsf, putative	TcIL3000_1_910	0.183591	0.000137406	TRUE	0.135814	0.0314566
TcIL3000.A.H_000280900	tRNA pseudouridine synthase D (TruD), putative	TcIL3000_1_950	0.306994	3.30048e-12	TRUE	0.116364	0.0246969
TcIL3000.A.H_000281700	transmembrane protein, conserved	TcIL3000_0_54370	0.167018	0.000326257	TRUE	0.16865	0.00117608
TcIL3000.A.H_000283200	conserved protein, unknown function	TcIL3000_0_06420	0.225736	0.0013139	TRUE	0.296077	0.000554446
TcIL3000.A.H_000283600	hypothetical protein, conserved	TcIL3000_0_06460	0.279215	0.0325369	TRUE	0.705549	1.02876e-05
TcIL3000.A.H_000284100	phosphatidylinositol 3-kinase, putative	TcIL3000_1_1110	0.183934	0.000359831	TRUE	0.433274	0.000827957
TcIL3000.A.H_000284500	expression site- associated gene (ESAG) protein, putative	TcIL3000_1_1160	-0.290215	1.88044e-09	TRUE	-0.340901	1.81929e-11
TcIL3000.A.H_000284600	hypothetical protein, conserved	TcIL3000_0_47420	0.81958	1.09402e-28	TRUE	1.03024	1.51238e-48
TcIL3000.A.H_000284700	hypothetical protein, conserved	TcIL3000_0_59570	0.549383	2.48995e-10	TRUE	0.685149	6.71571e-15
TcIL3000.A.H_000284800	hypothetical protein	TcIL3000_0_59570	0.558517	8.30246e-10	TRUE	0.762088	1.211e-17
TcIL3000.A.H_000284900	hypothetical protein, conserved	TcIL3000_0_59570	0.608945	2.02469e-24	TRUE	0.741394	7.47911e-27
TcIL3000.A.H_000285000	hypothetical protein	TcIL3000_0_47390	-1.21615	2.24031e-80	TRUE	-1.09003	3.77852e-57
TcIL3000.A.H_000285100	Adenylate and Guanylate cyclase catalytic domain containing protein, putative	TcIL3000_0_59590	0.605382	7.74781e-35	TRUE	0.631759	2.22251e-45
TcIL3000.A.H_000285200	acidic phosphatase, putative	TcIL3000_0_51750	0.483417	1.09482e-36	TRUE	0.301105	2.85308e-13
TcIL3000.A.H_000285300	acidic phosphatase, putative	TcIL3000_0_51760	0.618073	1.21905e-58	TRUE	0.397454	1.17103e-20
TcIL3000.A.H_000285500	retrotransposon hot spot (RHS) protein, putative	TcIL3000_0_51770	-0.165125	0.0106889	TRUE	-0.138431	0.0239565
TcIL3000.A.H_000287000	cytochrome oxidase subunit X	NA	-0.77734	6.33842e-12	TRUE	-0.747049	2.99437e-12
TcIL3000.A.H_000287100	membrane-bound acid phosphatase 2	TcIL3000.11.13530	-0.204264	0.000826071	TRUE	0.159769	0.0033285
TcIL3000.A.H_000287200	cytochrome oxidase subunit X	NA	-0.844695	3.02814e-16	TRUE	-0.557449	1.46225e-07
TcIL3000.A.H_000287300	retrotransposon hot spot (RHS) protein, putative	TcIL3000_0_49040	0.197464	2.83417e-05	TRUE	0.156044	0.0044939
TcIL3000.A.H_000287500	Trypanosomal VSG domain containing protein, putative	TcIL3000_0_49100	0.856271	4.41977e-76	TRUE	0.533204	7.36689e-46
TcIL3000.A.H_000287600	hypothetical protein, conserved	TcIL3000_0_49110	1.6391	4.18913e-15	TRUE	1.27547	4.16664e-08
TcIL3000.A.H_000288000	hypothetical protein, conserved	TcIL3000_0_20810	1.46177	0.0362457	TRUE	1.46286	0.0161915
TcIL3000.A.H_000288100	expression site-associated gene (ESAG) protein, putative	TcIL3000_0_39960	2.69455	3.15932e-301	TRUE	2.80857	0
TcIL3000.A.H_000288700	hypothetical protein, conserved	TcIL3000_0_31230	-0.196484	0.000356881	TRUE	-0.455332	3.03109e-12
TcIL3000.A.H_000288900	beta tubulin	TcIL3000_0_31240	-0.11096	0.0248829	TRUE	-0.480525	5.70109e-35
TcIL3000.A.H_000289300	calpain-like protein, putative	TcIL3000_1_1260	-0.511742	8.15352e-19	TRUE	-0.392657	5.89232e-10
TcIL3000.A.H_000289600	calpain-like protein, putative	TcIL3000_1_1220	-0.451014	1.55923e-06	TRUE	-0.440706	1.76779e-07
TcIL3000.A.H_000289700	calpain-like cysteine peptidase, Clan CA, family C2	TcIL3000_1_1210	-0.319972	1.60804e-07	TRUE	-0.229722	0.000619574
TcIL3000.A.H_000290000	cysteine peptidase, Clan CA, family C2, putative	TcIL3000_0_54930	-0.168702	0.00400092	TRUE	-0.324437	1.85723e-06
TcIL3000.A.H_000290200	Mitogen-activated kinase kinase kinase, putative	TcIL3000_0_54880	0.393475	6.27262e-16	TRUE	0.342332	1.99028e-09
TcIL3000.A.H_000290500	paraflagellar rod component, putative	TcIL3000_0_54850	-0.145603	0.00210393	TRUE	-0.222991	2.40883e-06
TcIL3000.A.H_000291100	hypothetical protein, conserved	TcIL3000_2_120	-0.437202	2.25636e-25	TRUE	-0.199268	0.00024074
TcIL3000.A.H_000291200	exportin-T, putative	TcIL3000_2_130	-0.177096	0.000418227	TRUE	-0.173811	0.00249947
TcIL3000.A.H_000291300	phosphatidylinositol kinase related protein, putative	TcIL3000_2_140	0.231975	1.00705e-07	TRUE	0.2391	1.06255e-06
TcIL3000.A.H_000291600	Glycerophosphoryl diester phosphodiesterase family, putative	TcIL3000_2_180	0.216574	0.00912945	TRUE	0.285927	0.000537657
TcIL3000.A.H_000291900	glycosyltransferase (GlcNAc), putative	TcIL3000_2_200	0.332816	3.17119e-10	TRUE	0.460949	3.95291e-19
TcIL3000.A.H_000292100	glycosyltransferase (GlcNAc), putative	TcIL3000_0_43290	-0.486839	1.33034e-12	TRUE	-0.258007	0.000946376
TcIL3000.A.H_000292500	proteasome regulatory non-ATPase subunit 6	TcIL3000_2_240	-0.263932	6.24369e-09	TRUE	-0.139017	0.00722228
TcIL3000.A.H_000292600	ribosomal RNA methyltransferase, putative	TcIL3000_0_50270	-0.181277	0.0016973	TRUE	-0.128809	0.0350513
TcIL3000.A.H_000293000	hypothetical protein, conserved	NA	-0.639873	1.72632e-08	TRUE	-0.234976	0.0336861
TcIL3000.A.H_000293200	voltage-dependent anion-selective channel 1	TcIL3000_0_45310	-0.441019	8.85079e-14	TRUE	-0.350807	8.1084e-09
TcIL3000.A.H_000295000	mitochondrial carrier protein	TcIL3000_2_330	0.172583	0.0293266	TRUE	0.382046	1.41872e-06
TcIL3000.A.H_000295600	fatty acid desaturase, putative	TcIL3000_2_380	-0.379917	3.42023e-12	TRUE	-0.499058	1.2223e-17
TcIL3000.A.H_000296400	Got1/Sft2-like family, putative	TcIL3000_0_57280	0.341752	0.012156	TRUE	0.646168	6.93178e-06
TcIL3000.A.H_000296700	hypothetical protein, conserved	TcIL3000_2_410	-0.419842	8.0467e-12	TRUE	0.387241	8.99078e-09
TcIL3000.A.H_000296800	Got1/Sft2-like family, putative	TcIL3000_0_57280	0.558743	0.000218881	TRUE	0.606265	3.47208e-06
TcIL3000.A.H_000297300	cysteine peptidase, Clan CA, family C51, putative	TcIL3000_0_44670	0.312616	3.44048e-07	TRUE	0.244097	0.000175072
TcIL3000.A.H_000297400	cysteine peptidase, Clan CA, family C51, putative	TcIL3000_0_44680	0.207634	0.0188989	TRUE	0.340422	1.97226e-05
TcIL3000.A.H_000297700	hypothetical protein, conserved	NA	-0.399821	4.12485e-10	TRUE	-0.280128	3.34525e-05
TcIL3000.A.H_000298500	heterogeneous nuclear ribonucleoprotein H/F, putative	TcIL3000_0_16520	0.571921	1.44597e-05	TRUE	0.473268	0.00156512
TcIL3000.A.H_000298700	Complex 1 protein (LYR family), putative	NA	-0.32736	0.00667173	TRUE	-0.325189	0.00642014
TcIL3000.A.H_000299100	GRIP-related Arf-binding domain containing protein, putative	TcIL3000_0_39060	0.148151	0.00324194	TRUE	0.11798	0.024537
TcIL3000.A.H_000299200	hypothetical protein, conserved	TcIL3000_0_39070	-0.265614	1.61518e-08	TRUE	-0.237025	2.82985e-06
TcIL3000.A.H_000299600	signal recognition particle receptor beta subunit, putative	TcIL3000_2_590	-0.365206	6.06772e-07	TRUE	-0.193484	0.00232088
TcIL3000.A.H_000299900	hypothetical protein, conserved	TcIL3000_2_650	0.396381	1.99389e-08	TRUE	0.32719	3.10602e-05
TcIL3000.A.H_000300000	hypothetical protein, conserved	TcIL3000_2_660	0.394683	4.96661e-05	TRUE	0.27866	0.00290526
TcIL3000.A.H_000300200	protein kinase, putative	TcIL3000_2_680	0.443063	4.89685e-15	TRUE	0.191969	0.0007828
TcIL3000.A.H_000301100	paraflagellar rod protein, putative	TcIL3000_2_740	0.244153	3.79024e-05	TRUE	0.193715	0.000565991
TcIL3000.A.H_000301200	trypanothione synthetase, putative	TcIL3000_2_770	0.247329	1.20785e-09	TRUE	0.146665	0.00319122
TcIL3000.A.H_000301600	Eukaryotic protein of unknown function (DUF846), putative	TcIL3000_0_51430	0.405582	3.50034e-15	TRUE	0.346274	2.35734e-12
TcIL3000.A.H_000301800	hypothetical protein, conserved	TcIL3000_2_830	-0.138291	0.0156378	TRUE	-0.242121	5.28314e-06
TcIL3000.A.H_000302000	hypothetical protein, conserved	TcIL3000_0_05020	0.322556	1.67481e-08	TRUE	0.217573	0.00123022
TcIL3000.A.H_000302300	Dpy-30 motif containing protein, putative	TcIL3000_2_870	0.286294	3.98559e-10	TRUE	0.270336	3.1022e-07
TcIL3000.A.H_000302400	Intraflagellar transport protein 43, putative	TcIL3000_2_880	0.185439	0.000208037	TRUE	0.174789	0.000593192
TcIL3000.A.H_000302600	FtsJ cell division protein, putative	TcIL3000_0_06130	0.116286	0.0390086	TRUE	0.140377	0.00857871
TcIL3000.A.H_000303100	hypothetical protein, conserved	TcIL3000_2_930	0.218914	0.0014236	TRUE	0.15046	0.0462426
TcIL3000.A.H_000304400	Phosducin, putative	TcIL3000_2_1050	-0.487492	2.1967e-27	TRUE	-0.397495	2.39912e-16
TcIL3000.A.H_000305800	GTP binding protein, putative	TcIL3000_2_1210	-0.522552	4.1088e-34	TRUE	-0.479371	1.02082e-29
TcIL3000.A.H_000306100	hypothetical protein, conserved	TcIL3000_2_1240	-0.524935	1.49875e-14	TRUE	-0.359235	1.38178e-09
TcIL3000.A.H_000306300	TPR-repeat protein, putative	TcIL3000_2_1260	-0.213663	0.000637879	TRUE	-0.14849	0.0228801
TcIL3000.A.H_000306400	chaperone protein DNAj, putative	TcIL3000_2_1270	-0.327599	1.47066e-18	TRUE	-0.492687	3.2664e-36
TcIL3000.A.H_000306600	Tat binding protein 1(TBP-1)-interacting protein (TBPIP), putative	TcIL3000_2_1290	0.510381	1.55952e-21	TRUE	0.476707	1.44634e-18
TcIL3000.A.H_000307000	protein kinase, putative	TcIL3000_2_1340	-0.439509	5.56087e-05	TRUE	-0.29712	0.00497817
TcIL3000.A.H_000307100	PRP19-like protein, putative	TcIL3000_2_1350	-0.315032	1.22584e-06	TRUE	-0.278654	0.000214804
TcIL3000.A.H_000307800	hypothetical protein, conserved	TcIL3000_0_13070	0.225653	0.00594267	TRUE	0.190519	0.0421984
TcIL3000.A.H_000308500	hypothetical protein, conserved	TcIL3000_0_13070	0.235719	0.004645	TRUE	0.242265	0.00791497
TcIL3000.A.H_000308900	tyrosyl-DNA Phosphodiesterase (Tdp1), putative	TcIL3000_0_25380	-0.132295	0.0247409	TRUE	-0.149736	0.00246552
TcIL3000.A.H_000309600	hypothetical protein, conserved	TcIL3000_0_50800	0.305136	1.99807e-06	TRUE	0.274408	2.01978e-05
TcIL3000.A.H_000310000	Trypanosomal VSG domain containing protein, putative	NA	-0.106364	0.0276225	TRUE	-0.173646	2.03928e-05
TcIL3000.A.H_000310100	Trypanosomal VSG domain containing protein, putative	TcIL3000_0_37630	-0.152528	0.00339032	TRUE	-0.265744	1.07696e-10
TcIL3000.A.H_000310400	hypothetical protein, conserved	TcIL3000_0_40420	-0.216564	1.75265e-05	TRUE	-0.258039	1.19333e-05
TcIL3000.A.H_000310900	hypothetical protein, conserved	NA	-0.540975	2.21555e-10	TRUE	-0.532882	5.00245e-09
TcIL3000.A.H_000311000	RING-variant domain containing protein, putative	TcIL3000_3_40	0.217134	1.30893e-05	TRUE	0.209723	0.000377999
TcIL3000.A.H_000311100	zinc finger protein 3	TcIL3000_3_50	-0.264799	1.2745e-09	TRUE	-0.325155	1.17674e-11
TcIL3000.A.H_000311400	SET domain containing protein, putative	TcIL3000_3_120	-0.217362	0.00730784	TRUE	-0.339292	3.0685e-05
TcIL3000.A.H_000311700	proteasome alpha 7 subunit	TcIL3000_0_36040	-0.31472	1.43496e-08	TRUE	-0.132781	0.0167084
TcIL3000.A.H_000312000	SET domain containing protein, putative	TcIL3000_0_34170	-0.310193	0.000114597	TRUE	-0.349699	3.65618e-06
TcIL3000.A.H_000312500	Acyl carrier protein, mitochondrial	NA	-0.446415	9.65122e-18	TRUE	-0.379193	3.0021e-13
TcIL3000.A.H_000312600	Histone RNA hairpin-binding protein RNA-binding domain containing protein, putative	TcIL3000_0_03310	-0.510183	7.14681e-17	TRUE	-0.435209	4.31477e-13
TcIL3000.A.H_000312900	PUB domain containing protein, putative	TcIL3000_0_03340	-0.176764	0.00599303	TRUE	0.174997	0.0038582
TcIL3000.A.H_000313500	2OG-Fe(II) oxygenase superfamily, putative	TcIL3000_3_220	-0.158122	0.00792096	TRUE	-0.205911	0.00159834
TcIL3000.A.H_000313700	hypothetical protein, conserved	TcIL3000_3_240	0.217442	4.03196e-06	TRUE	0.306302	1.43576e-09
TcIL3000.A.H_000314100	RNA-binding protein	TcIL3000_0_04510	-0.325356	5.65231e-10	TRUE	-0.255051	5.55805e-06
TcIL3000.A.H_000314700	small nuclear RNA (snRNA) U1	TcIL3000_3_310	-0.436593	1.25397e-10	TRUE	-0.150749	0.040464
TcIL3000.A.H_000315000	GTP-binding nuclear protein rtb2, putative	TcIL3000_3_340	-0.20708	6.53208e-08	TRUE	-0.390359	2.68857e-22
TcIL3000.A.H_000316000	GIY-YIG catalytic domain containing protein, putative	TcIL3000_0_20040	0.304961	5.15438e-08	TRUE	0.249739	1.86615e-06
TcIL3000.A.H_000316100	Ribonuclease 3, putative	TcIL3000_3_480	-0.119826	0.0483372	TRUE	-0.18258	0.0112609
TcIL3000.A.H_000316700	cullin 4B, putative	TcIL3000_3_550	0.1161	0.0137482	TRUE	0.151156	0.00116106
TcIL3000.A.H_000317600	ATP synthase subunit beta, mitochondrial	NA	-0.180269	5.53943e-05	TRUE	-0.50298	7.67878e-34
TcIL3000.A.H_000318000	cytochrome oxidase subunit VII	TcIL3000_0_14100	-0.57537	1.67315e-25	TRUE	-0.650042	3.67175e-35
TcIL3000.A.H_000318800	Rab3 GTPase-activating protein catalytic subunit, putative	TcIL3000_0_24690	0.327486	9.86412e-12	TRUE	0.276641	6.01972e-06
TcIL3000.A.H_000318900	hypothetical protein, conserved	TcIL3000_0_56760	0.258794	4.85382e-05	TRUE	0.254492	0.000298473
TcIL3000.A.H_000319500	ER-golgi trafficking TRAPP I complex 85 kDa subunit, putative	TcIL3000_3_720	0.287322	1.14954e-12	TRUE	0.103485	0.036985
TcIL3000.A.H_000319700	hypothetical protein, conserved	TcIL3000_0_58540	1.04417	7.20512e-95	TRUE	0.763618	6.68507e-48
TcIL3000.A.H_000320000	hypothetical protein, conserved	TcIL3000_3_780	-0.236145	0.00206464	TRUE	-0.52132	1.34546e-16
TcIL3000.A.H_000320600	chaperone protein DNAj, putative	NA	0.3825	3.18903e-11	TRUE	0.211364	0.00127696
TcIL3000.A.H_000320700	leucine-rich repeat protein (LRRP), putative	TcIL3000_3_870	0.314042	3.42859e-09	TRUE	0.166485	0.00415769
TcIL3000.A.H_000320900	pyruvate dehydrogenase E1 beta subunit, putative	TcIL3000_3_890	-0.132809	0.00586999	TRUE	-0.293686	3.94405e-09
TcIL3000.A.H_000322000	hypothetical protein, conserved	TcIL3000_0_54520	0.172322	0.000213122	TRUE	0.170739	0.0153443
TcIL3000.A.H_000323000	hypothetical protein, conserved	TcIL3000_0_36250	-0.269539	0.00304872	TRUE	-0.296823	0.000328392
TcIL3000.A.H_000323400	protein kinase, putative	TcIL3000_0_17380	0.237294	0.00265876	TRUE	0.329346	7.91935e-05
TcIL3000.A.H_000323800	hypothetical protein, conserved	TcIL3000_0_15740	-0.431297	1.34075e-19	TRUE	-0.436308	1.48584e-15
TcIL3000.A.H_000324200	transcription activator, putative	TcIL3000_3_1250	-0.314937	1.31347e-08	TRUE	-0.182899	0.00263413
TcIL3000.A.H_000324400	Rieske-like [2Fe-2S] domain containing protein, putative	TcIL3000_3_1270	-0.354001	1.2431e-06	TRUE	-0.287209	0.000328787
TcIL3000.A.H_000324600	hypothetical protein, conserved	TcIL3000_3_1300	-0.357501	3.45996e-11	TRUE	-0.401943	3.83253e-14
TcIL3000.A.H_000325100	succinyl-CoA synthetase alpha subunit, putative	TcIL3000_3_1350	-0.100435	0.0169663	TRUE	-0.192403	2.49729e-08
TcIL3000.A.H_000325800	PACRGA	TcIL3000_0_42320	-0.287664	1.43232e-09	TRUE	-0.413421	1.81509e-18
TcIL3000.A.H_000325900	COP9 signalosome complex subunit 2, putative	TcIL3000_3_1380	-0.240387	0.000148128	TRUE	-0.129424	0.0426407
TcIL3000.A.H_000326000	kinetoplastid kinetochore protein 17	TcIL3000_3_1390	-0.336176	5.38106e-12	TRUE	-0.21386	4.02966e-06
TcIL3000.A.H_000326800	peroxisome assembly protein, putative	TcIL3000_3_1440	-0.483385	6.73979e-24	TRUE	-0.192258	0.000618807
TcIL3000.A.H_000328400	Ubiquitin-like domain containing protein, putative	TcIL3000_3_1630	-0.224367	3.05393e-05	TRUE	-0.432265	4.05476e-16
TcIL3000.A.H_000328500	AGC/RSK family serine/threonine kinase, putative	TcIL3000_3_1640	0.236136	1.34949e-07	TRUE	0.171671	0.000213227
TcIL3000.A.H_000328700	6-phosphofructo-2-kinase/fructose-2,6-bisphosphatase	TcIL3000_3_1660	0.224598	1.7468e-05	TRUE	0.19046	8.59104e-05
TcIL3000.A.H_000328900	hypothetical protein, conserved	TcIL3000_0_47770	-0.211266	0.0110568	TRUE	-0.29554	0.000472389
TcIL3000.A.H_000329200	hypothetical protein, conserved	TcIL3000_0_19790	0.269135	2.37148e-07	TRUE	0.158264	0.0174968
TcIL3000.A.H_000329300	hypothetical protein, conserved	TcIL3000_0_18550	0.240632	0.000255297	TRUE	0.287222	1.62122e-05
TcIL3000.A.H_000329500	hypothetical protein, conserved	NA	0.412508	5.27943e-17	TRUE	0.172994	0.00186396
TcIL3000.A.H_000329700	TFIIF-stimulated CTD phosphatase, putative	TcIL3000_3_1720	-0.116686	0.0139844	TRUE	-0.304922	1.56611e-10
TcIL3000.A.H_000329800	brix domain containing protein, putative	TcIL3000_3_1730	-0.163392	0.0138295	TRUE	-0.340568	9.71722e-07
TcIL3000.A.H_000330300	hypothetical protein, conserved	TcIL3000_3_1790	-0.18511	0.00574844	TRUE	-0.449825	1.32391e-15
TcIL3000.A.H_000330500	eukaryotic initiation factor 2a, putative	TcIL3000_3_1810	-0.219716	4.72915e-08	TRUE	-0.403501	3.75173e-20
TcIL3000.A.H_000330700	hypothetical protein, conserved	TcIL3000_3_1830	0.712925	6.76363e-21	TRUE	0.565528	1.51693e-14
TcIL3000.A.H_000330800	RNA-binding protein RBP6, putative	TcIL3000_0_03630	-0.241843	0.00509637	TRUE	-0.445811	5.11331e-05
TcIL3000.A.H_000330900	hypothetical protein, conserved	TcIL3000_3_1850	0.513002	7.60645e-10	TRUE	0.333145	4.9598e-05
TcIL3000.A.H_000331100	inosine-adenosine-guanosine-nucleosidehydrolase	TcIL3000_3_1870	-0.186357	9.79262e-06	TRUE	-0.345072	1.25542e-17
TcIL3000.A.H_000331200	hypothetical protein, conserved	TcIL3000_3_1880	0.161761	0.00178883	TRUE	0.20277	0.0022673
TcIL3000.A.H_000331900	hypothetical protein, conserved	TcIL3000_3_1950	-0.251649	7.14692e-05	TRUE	-0.279694	0.000205458
TcIL3000.A.H_000332100	3prime, 5prime-cyclic nucleotide phosphodiesterase, putative	TcIL3000_3_1980	0.201336	1.11938e-05	TRUE	0.140494	0.00478938
TcIL3000.A.H_000332300	helicase, putative	TcIL3000_3_2000	-0.12052	0.011653	TRUE	-0.163584	0.0019215
TcIL3000.A.H_000332600	hypothetical protein, conserved	TcIL3000_3_2030	-0.243505	0.000354245	TRUE	-0.238963	0.0022995
TcIL3000.A.H_000333000	poly(A) polymerase, putative	TcIL3000_3_2070	0.104385	0.0345249	TRUE	0.170877	0.000401821
TcIL3000.A.H_000333700	MIZ/SP-RING zinc finger containing protein, putative	TcIL3000_0_25340	-0.320713	0.000678074	TRUE	-0.268459	0.00762256
TcIL3000.A.H_000334600	3prime, 5prime-cyclic nucleotide phosphodiesterase, putative	TcIL3000_0_42450	0.175717	0.0225568	TRUE	0.221923	0.0093724
TcIL3000.A.H_000334800	hypothetical protein, conserved	TcIL3000_0_42480	-0.354644	2.97713e-10	TRUE	-0.250473	5.53442e-05
TcIL3000.A.H_000334900	TFIIF-stimulated CTD phosphatase, putative	TcIL3000_0_42490	0.714318	1.44342e-32	TRUE	1.03784	5.44773e-67
TcIL3000.A.H_000335300	ubiquinone biosynthesis protein COQ7 homolog, putative	TcIL3000_0_42540	-0.668938	7.65877e-22	TRUE	-0.34279	3.88346e-06
TcIL3000.A.H_000335400	nucleosome assembly protein (NAP), putative	TcIL3000_0_42550	-0.328261	8.07397e-10	TRUE	-0.266784	1.01951e-05
TcIL3000.A.H_000335500	mitogen-activated protein kinase kinase, putative	TcIL3000_0_42570	-0.138467	0.0348887	TRUE	0.281844	0.000283444
TcIL3000.A.H_000336500	dynamin-1-like protein	TcIL3000_0_42670	0.163222	0.0352473	TRUE	0.375764	8.01885e-07
TcIL3000.A.H_000336600	Dynamin central region containing protein, putative	TcIL3000_0_42670	0.337583	0.037981	TRUE	0.386631	0.0298909
TcIL3000.A.H_000336700	trans-sialidase	TcIL3000_0_07070	0.830896	1.65091e-72	TRUE	0.922467	2.63018e-88
TcIL3000.A.H_000336800	trans-sialidase	TcIL3000_0_33860	0.136097	0.000972213	TRUE	0.194011	3.96408e-07
TcIL3000.A.H_000336900	Adenylate and Guanylate cyclase catalytic domain containing protein, putative	TcIL3000_0_33850	0.178723	0.000816139	TRUE	0.239656	2.04594e-05
TcIL3000.A.H_000337100	Leucine Rich repeat/Leucine Rich Repeat, putative	TcIL3000_0_28730	0.329256	0.000180274	TRUE	0.340239	7.49349e-05
TcIL3000.A.H_000337200	peptidase M20/M25/M40, putative	TcIL3000_0_43580	0.303258	2.62858e-13	TRUE	0.644193	2.45239e-47
TcIL3000.A.H_000337400	phytanoyl-CoA dioxygenase (PhyH), putative	TcIL3000_3_2150	-0.476255	3.11565e-13	TRUE	-0.279994	4.48237e-06
TcIL3000.A.H_000337500	ADP-ribosylation factor-like protein 3, putative	TcIL3000_3_2160	-0.347747	8.23717e-14	TRUE	-0.366395	2.23907e-20
TcIL3000.A.H_000337600	hypothetical protein, conserved	TcIL3000_3_2170	-0.28598	4.2574e-05	TRUE	-0.195429	0.000211318
TcIL3000.A.H_000337900	high mobility group protein, putative	TcIL3000_3_2190	-0.128086	0.0110782	TRUE	-0.282983	9.61512e-11
TcIL3000.A.H_000338000	hypothetical protein, conserved	TcIL3000_3_2200	-0.228975	3.34147e-06	TRUE	-0.131945	0.0376613
TcIL3000.A.H_000338400	hypothetical protein, conserved	TcIL3000_3_2250	-0.228024	0.000984088	TRUE	-0.157083	0.0102461
TcIL3000.A.H_000339600	Triple RNA binding domain protein 3	TcIL3000_3_2370	-0.16581	0.00793723	TRUE	-0.155378	0.00958189
TcIL3000.A.H_000340500	tryparedoxin 1b, putative	TcIL3000_0_54590	-0.419856	2.58635e-20	TRUE	-0.150327	0.0285811
TcIL3000.A.H_000340900	hypothetical protein, conserved	TcIL3000_3_2460	0.366333	3.63013e-09	TRUE	0.166723	0.0127344
TcIL3000.A.H_000341700	hypothetical protein, conserved	TcIL3000_3_2500	-0.183353	0.0251747	TRUE	-0.29968	0.00047554
TcIL3000.A.H_000341800	carnitine O-palmitoyltransferase II, putative	TcIL3000_3_2510	-0.132375	0.0217394	TRUE	-0.285523	6.98689e-08
TcIL3000.A.H_000342300	hypothetical protein, conserved	TcIL3000_3_2580	0.232253	3.9896e-06	TRUE	0.239144	1.49855e-05
TcIL3000.A.H_000342600	hypothetical protein, conserved	TcIL3000_3_2630	0.529464	1.47443e-20	TRUE	0.265222	7.85868e-05
TcIL3000.A.H_000343000	phosphatidylinositol 4-kinase alpha, putative	TcIL3000_3_2660	0.303092	8.36701e-06	TRUE	0.239369	0.000279413
TcIL3000.A.H_000343900	Papain family cysteine protease, putative	TcIL3000_0_31720	0.536739	4.86715e-16	TRUE	0.389222	1.14125e-09
TcIL3000.A.H_000344000	cysteine peptidase, Clan CA, family C1, Cathepsin L-like	TcIL3000_0_31720	0.516948	3.47301e-23	TRUE	0.353326	3.67622e-11
TcIL3000.A.H_000344100	cysteine peptidase, Clan CA, family C1, Cathepsin L-like	TcIL3000_0_31720	0.499863	1.12609e-22	TRUE	0.314368	1.44228e-08
TcIL3000.A.H_000344500	Nodulin-like, putative	TcIL3000_3_2750	0.198254	5.43608e-07	TRUE	-0.327671	2.0607e-17
TcIL3000.A.H_000344700	Nodulin-like, putative	TcIL3000_3_2730	0.247344	5.96448e-09	TRUE	-0.342318	1.19054e-20
TcIL3000.A.H_000344800	Nodulin-like, putative	TcIL3000_3_2740	0.295245	1.45443e-16	TRUE	-0.153596	2.02985e-05
TcIL3000.A.H_000344900	Nodulin-like, putative	TcIL3000_3_2770	0.1663	0.00176565	TRUE	-0.370814	7.3e-26
TcIL3000.A.H_000345100	hypothetical protein, conserved	NA	-0.261957	2.78022e-06	TRUE	-0.337489	2.64401e-10
TcIL3000.A.H_000345600	hypothetical protein	NA	1.13675	3.01809e-95	TRUE	0.972532	3.06532e-65
TcIL3000.A.H_000345700	endosomal integral membrane protein, putative	NA	0.221433	1.15447e-06	TRUE	0.103623	0.0382673
TcIL3000.A.H_000346200	hypothetical protein, conserved	NA	0.204927	0.00527541	TRUE	0.33096	4.78935e-05
TcIL3000.A.H_000346500	mismatch repair protein MSH5, putative	NA	0.373614	6.84864e-07	TRUE	0.532748	1.46907e-08
TcIL3000.A.H_000346600	Paraflagellar rod protein 2-5	NA	-0.197155	5.4795e-05	TRUE	-0.280921	1.74676e-07
TcIL3000.A.H_000346700	Paraflagellar rod protein 2-5	NA	-0.236132	1.99546e-07	TRUE	-0.319935	2.41296e-09
TcIL3000.A.H_000346800	Paraflagellar rod protein 2-5	NA	-0.212443	0.000129295	TRUE	-0.324917	5.15305e-09
TcIL3000.A.H_000346900	Paraflagellar rod protein 2-5	NA	-0.225293	7.55505e-06	TRUE	-0.306689	1.76588e-09
TcIL3000.A.H_000347200	40S ribosomal protein S15A, putative	NA	0.206311	1.63357e-05	TRUE	0.315728	1.81511e-10
TcIL3000.A.H_000348300	hypothetical protein, conserved	NA	-0.217143	0.000306632	TRUE	-0.199165	0.0003147
TcIL3000.A.H_000348500	hypothetical protein, conserved	NA	-0.373648	2.19442e-15	TRUE	-0.46481	1.12623e-22
TcIL3000.A.H_000348900	hypothetical protein, conserved	NA	0.198308	1.82285e-05	TRUE	0.108226	0.0199878
TcIL3000.A.H_000349000	hypothetical protein, conserved	NA	0.384392	1.68451e-06	TRUE	0.184253	0.0225256
TcIL3000.A.H_000349400	5prime-AMP-activated protein kinase catalytic subunit alpha, putative	NA	0.328135	1.59681e-09	TRUE	0.155907	0.00569208
TcIL3000.A.H_000349800	hypothetical protein, conserved	NA	0.310453	6.52932e-12	TRUE	0.268482	4.20252e-07
TcIL3000.A.H_000349900	Right handed beta helix region, putative	TcIL3000_3_2790	0.10671	0.0147869	TRUE	0.108526	0.0205883
TcIL3000.A.H_000350100	UDP-glucose:glycoprotein glucosyltransferase, putative	TcIL3000_3_2820	0.174526	7.7804e-05	TRUE	0.186125	5.81622e-05
TcIL3000.A.H_000350200	VIT family, putative	TcIL3000_0_39130	0.185451	0.0242587	TRUE	0.364121	3.90199e-06
TcIL3000.A.H_000350400	WD domain, G-beta repeat, putative	TcIL3000_3_2860	0.156668	0.000658127	TRUE	0.396569	6.7628e-17
TcIL3000.A.H_000350900	dynamin-1-like protein	TcIL3000_3_2940	0.198302	1.34841e-05	TRUE	0.19844	1.69804e-05
TcIL3000.A.H_000351400	Trypanosomal VSG domain containing protein, putative	TcIL3000_0_26590	-0.321318	2.80735e-10	TRUE	-0.888413	5.40581e-77
TcIL3000.A.H_000351600	hypothetical protein, conserved	NA	-1.03336	3.57653e-05	TRUE	-1.36544	2.4971e-11
TcIL3000.A.H_000351700	expression site-associated gene 2 (ESAG2) protein, putative	TcIL3000_0_47850	-0.619835	7.13273e-38	TRUE	-1.30444	6.96309e-178
TcIL3000.A.H_000351800	expression site-associated gene 2 (ESAG2) protein, putative	NA	-1.80913	6.73911e-06	TRUE	-1.30821	3.91666e-05
TcIL3000.A.H_000351900	Endonuclease-reverse transcriptase, putative	TcIL3000_0_03680	-1.53362	0.0012527	TRUE	-2.0837	5.42637e-07
TcIL3000.A.H_000352200	expression site-associated gene 2 (ESAG2) protein, putative	NA	-1.09992	1.24861e-14	TRUE	-1.74603	1.32696e-52
TcIL3000.A.H_000352400	Eukaryotic protein of unknown function (DUF914), putative	TcIL3000_0_26090	-0.830049	2.79498e-62	TRUE	-0.487149	1.43987e-32
TcIL3000.A.H_000352500	hypothetical protein, conserved	TcIL3000_0_26080	-0.188577	0.00399808	TRUE	-0.420533	1.50148e-09
TcIL3000.A.H_000352800	1,2-Dihydroxy-3-keto-5-methylthiopentene dioxygenase, putative	TcIL3000_4_20	-0.217051	1.07884e-05	TRUE	-0.29195	5.90907e-11
TcIL3000.A.H_000353300	proteasome beta 7 subunit	TcIL3000_4_120	-0.139499	0.00432586	TRUE	-0.173971	0.000107197
TcIL3000.A.H_000353700	snoRNP protein GAR1, putative	TcIL3000_4_150	-0.155303	0.0186911	TRUE	-0.370573	2.78209e-10
TcIL3000.A.H_000354000	FHA domain containing protein, putative	TcIL3000_0_37230	-0.305828	3.59302e-07	TRUE	-0.341161	3.79543e-08
TcIL3000.A.H_000354600	dynein heavy chain, putative	TcIL3000_4_190	0.245988	0.000241021	TRUE	0.306079	0.0494189
TcIL3000.A.H_000354800	Replication factor-A C terminal domain containing protein, putative	TcIL3000_4_200	0.340388	2.9239e-10	TRUE	0.116419	0.0483793
TcIL3000.A.H_000356100	hypothetical protein, conserved	TcIL3000_4_360	-0.252918	0.00300174	TRUE	-0.443906	5.35625e-09
TcIL3000.A.H_000356400	50S ribosomal protein L7Ae, putative	NA	-0.10783	0.0344831	TRUE	-0.124037	0.0195791
TcIL3000.A.H_000356500	gamma-adaptin 1, putative	TcIL3000_4_370	0.313335	1.90469e-11	TRUE	0.130669	0.033594
TcIL3000.A.H_000356800	FAT domain/Rapamycin binding domain/Phosphatidylinositol 3- and 4-kinase, putative	TcIL3000_4_380	0.225798	4.1628e-07	TRUE	0.189015	9.24939e-05
TcIL3000.A.H_000356900	expression site-associated gene (ESAG) protein, putative	TcIL3000_4_390	0.30867	6.26291e-08	TRUE	0.163986	0.00637116
TcIL3000.A.H_000357400	hypothetical protein, conserved	TcIL3000_4_450	-0.447126	2.41653e-18	TRUE	-0.709873	3.64236e-38
TcIL3000.A.H_000357900	hypothetical protein, conserved	TcIL3000_0_32830	-0.245049	0.000443366	TRUE	-0.148769	0.0497967
TcIL3000.A.H_000358600	hypothetical protein, conserved	TcIL3000_4_600	-0.341571	0.00033542	TRUE	-0.214027	0.0382685
TcIL3000.A.H_000358900	hypothetical protein, conserved	NA	0.669378	1.03628e-15	TRUE	0.55301	5.1889e-12
TcIL3000.A.H_000359000	serine-palmitoyl-CoA transferase, putative	TcIL3000_4_630	-0.110519	0.0392216	TRUE	-0.147511	0.0148076
TcIL3000.A.H_000359600	50S ribosomal protein L13, putative	TcIL3000_4_690	-0.372388	6.63269e-07	TRUE	-0.204242	0.00933558
TcIL3000.A.H_000360100	hypothetical protein, conserved	TcIL3000_4_720	-0.321015	1.27044e-08	TRUE	-0.236974	0.000281889
TcIL3000.A.H_000360700	LicD family, putative	TcIL3000_0_40360	-0.286719	8.57539e-07	TRUE	-0.21863	0.00018988
TcIL3000.A.H_000361300	SET domain containing protein, putative	TcIL3000_0_16410	-0.140124	0.0371036	TRUE	-0.222798	0.00150233
TcIL3000.A.H_000361400	ruvB-like DNA helicase, putative	TcIL3000_4_770	-0.371513	3.20639e-12	TRUE	-0.288129	1.02459e-09
TcIL3000.A.H_000361600	amidinotransferase, putative	TcIL3000_4_810	-0.292633	3.67425e-15	TRUE	-0.365683	4.87422e-25
TcIL3000.A.H_000362100	glyoxalase II	TcIL3000_4_850	-0.523936	1.51836e-31	TRUE	-0.394825	1.22586e-12
TcIL3000.A.H_000362200	aldose 1-epimerase, putative	TcIL3000_4_860	0.251448	0.000173042	TRUE	0.27055	3.36642e-07
TcIL3000.A.H_000362500	hypothetical protein, conserved	TcIL3000_0_34130	0.269247	1.22685e-06	TRUE	0.27437	1.54289e-06
TcIL3000.A.H_000362700	hypothetical protein, conserved	NA	-0.165073	0.010037	TRUE	-0.296736	5.18182e-06
TcIL3000.A.H_000362800	hypothetical protein, conserved	NA	0.153974	0.0213957	TRUE	-0.220551	0.000414467
TcIL3000.A.H_000363400	Beta-lactamase superfamily domain/DNA repair metallo-beta-lactamase, putative	TcIL3000_4_970	0.840983	7.84896e-53	TRUE	0.617839	4.14443e-32
TcIL3000.A.H_000363700	phospholipid-translocating ATPase, putative	TcIL3000_4_1020	0.385347	3.39616e-17	TRUE	0.281582	6.11434e-10
TcIL3000.A.H_000364000	NAD dependent epimerase/dehydratase family, putative	TcIL3000_4_1070	0.434006	5.91626e-17	TRUE	0.166634	0.000587814
TcIL3000.A.H_000364200	hypothetical protein, conserved	TcIL3000_4_1110	0.167003	0.0233105	TRUE	0.145246	0.0447893
TcIL3000.A.H_000365100	hypothetical protein, conserved	TcIL3000_4_1230	0.533995	1.96109e-20	TRUE	0.245737	3.19698e-06
TcIL3000.A.H_000365800	nucleoside diphosphate kinase, putative	TcIL3000_4_1360	-0.144921	0.0465316	TRUE	-0.376248	3.49335e-10
TcIL3000.A.H_000366300	Patatin-like phospholipase, putative	TcIL3000_4_1430	0.326509	1.40726e-11	TRUE	0.132135	0.0221377
TcIL3000.A.H_000366400	ribosomal protein L3, putative	TcIL3000_4_1450	0.336906	2.19442e-15	TRUE	0.268133	6.88231e-11
TcIL3000.A.H_000366500	ribosomal protein L3, putative	TcIL3000_4_1450	0.354025	3.42394e-20	TRUE	0.248923	2.47036e-10
TcIL3000.A.H_000366700	selenocysteine-tRNA-specific elongation factor, putative	TcIL3000_4_1470	-0.148714	0.0362624	TRUE	-0.243678	0.000205458
TcIL3000.A.H_000367300	hypothetical protein, conserved	TcIL3000_4_1560	0.258324	0.00174893	TRUE	0.338479	6.30117e-05
TcIL3000.A.H_000367800	RNA-binding protein, putative	TcIL3000_4_1640	-0.246307	4.21027e-08	TRUE	-0.251979	2.93335e-07
TcIL3000.A.H_000368300	hypothetical protein, conserved	TcIL3000_4_1720	0.30176	1.66305e-08	TRUE	0.470696	7.88916e-16
TcIL3000.A.H_000368900	Alba, putative	TcIL3000_4_1790	-0.375213	3.33504e-16	TRUE	-0.365666	4.70509e-13
TcIL3000.A.H_000369800	C2 domain containing protein	TcIL3000_4_1820	-0.199619	0.000609652	TRUE	-0.187254	0.000106303
TcIL3000.A.H_000370400	hypothetical protein, conserved	TcIL3000_4_1890	0.137587	0.00504122	TRUE	0.343006	7.77615e-13
TcIL3000.A.H_000372100	asparaginyl-tRNA synthetase, putative	TcIL3000_4_2130	-0.0998025	0.0138372	TRUE	-0.225571	1.00861e-06
TcIL3000.A.H_000372300	hypothetical protein, conserved	NA	-0.264282	0.00756077	TRUE	-0.32532	0.00117809
TcIL3000.A.H_000372600	hypothetical protein, conserved	TcIL3000_4_2180	-0.166383	0.00351693	TRUE	-0.391095	3.93682e-10
TcIL3000.A.H_000372700	hypothetical protein, conserved	TcIL3000_4_2190	0.188617	0.00129069	TRUE	0.302806	9.53282e-07
TcIL3000.A.H_000372800	sarcoplasmic reticulum glycoprotein, putative	TcIL3000_4_2200	0.335046	6.42665e-14	TRUE	0.240134	5.46906e-07
TcIL3000.A.H_000373000	Galactose oxidase, central domain/Kelch motif containing protein, putative	TcIL3000_4_2230	0.196442	9.77742e-05	TRUE	0.197055	0.000212821
TcIL3000.A.H_000373500	dual specificity protein phosphatase, putative	TcIL3000_4_2340	0.559344	9.54625e-16	TRUE	0.308493	0.00157479
TcIL3000.A.H_000373900	eukaryotic translation initiation factor 2-alpha kinase, putative	TcIL3000_4_2400	0.356727	6.46897e-09	TRUE	0.152232	0.042558
TcIL3000.A.H_000374100	NAD dependent deacetylase, putative	TcIL3000_0_08380	0.548174	4.19087e-17	TRUE	0.60921	2.5404e-23
TcIL3000.A.H_000374200	hypothetical protein, conserved	TcIL3000_4_2420	-0.265174	2.00236e-13	TRUE	-0.293476	1.71675e-14
TcIL3000.A.H_000374600	hypothetical protein, conserved	TcIL3000_4_2450	0.599911	2.01811e-11	TRUE	0.313561	0.00258075
TcIL3000.A.H_000374800	hypothetical protein, conserved	TcIL3000_4_2470	0.424279	1.82721e-13	TRUE	0.336286	3.04071e-09
TcIL3000.A.H_000375200	IQ calmodulin-binding motif containing protein, putative	TcIL3000_4_2530	0.237884	6.47491e-05	TRUE	0.270835	1.33737e-06
TcIL3000.A.H_000375700	Hydroxymethylglutaryl-CoA lyase, mitochondrial, putative	TcIL3000_4_2580	0.392699	2.09984e-13	TRUE	0.215699	0.000145639
TcIL3000.A.H_000375900	kinesin, putative	TcIL3000_4_2640	0.285898	3.40313e-05	TRUE	0.207346	0.00256171
TcIL3000.A.H_000376100	hypothetical protein, conserved	TcIL3000_4_2680	0.22589	0.0247951	TRUE	0.289188	0.000567677
TcIL3000.A.H_000376200	Protein of unknown function (DUF3808), putative	TcIL3000_0_03380	0.435092	9.43726e-15	TRUE	0.319927	1.01533e-07
TcIL3000.A.H_000376400	hypothetical protein, conserved	TcIL3000_0_03360	0.279649	2.60648e-08	TRUE	0.130024	0.0137812
TcIL3000.A.H_000376600	R3H-associated N-terminal domain containing protein, putative	TcIL3000_0_37910	0.174723	0.00819133	TRUE	0.277953	2.31621e-05
TcIL3000.A.H_000377800	hypothetical protein, conserved	TcIL3000_0_38540	0.109833	0.0463631	TRUE	0.150327	0.0104406
TcIL3000.A.H_000378000	hypothetical protein	TcIL3000_0_38560	0.23797	0.0178665	TRUE	0.229016	0.036761
TcIL3000.A.H_000378300	chaperone protein DNAj, putative	TcIL3000_0_38600	0.160492	0.00277913	TRUE	0.160601	0.00150385
TcIL3000.A.H_000380300:tRNA	unspecified product	NA	1.02849	0.0453796	TRUE	1.66329	0.00134148
TcIL3000.A.H_000380700	expression site-associated gene 2 (ESAG2) protein, putative	TcIL3000_0_41190	0.728113	6.10068e-13	TRUE	1.16158	3.75172e-27
TcIL3000.A.H_000380800	Trypanosomal VSG domain containing protein, putative	TcIL3000_0_07930	1.14575	2.34327e-56	TRUE	1.02069	6.41352e-31
TcIL3000.A.H_000381400	TPR repeat/SET domain containing protein, putative	TcIL3000_4_3000	-0.164413	0.0297416	TRUE	-0.362526	5.82685e-07
TcIL3000.A.H_000381500	uracil phosphoribosyltransferase, putative	TcIL3000_4_3010	-0.325052	1.18557e-15	TRUE	-0.314196	8.90451e-14
TcIL3000.A.H_000382100	myosin IB heavy chain, putative	TcIL3000_4_3080	0.274618	4.58618e-12	TRUE	0.34226	2.25957e-16
TcIL3000.A.H_000382300	hypothetical protein, conserved	TcIL3000_0_57640	-0.19725	0.00062404	TRUE	-0.118306	0.0422101
TcIL3000.A.H_000382700	hypothetical protein, conserved	TcIL3000_4_3150	-0.157596	0.0319992	TRUE	-0.263351	0.00974229
TcIL3000.A.H_000382800	hypothetical protein, conserved	NA	-0.669987	2.92983e-30	TRUE	-0.484773	3.39121e-11
TcIL3000.A.H_000383200	Amastin surface glycoprotein, putative	NA	0.827792	1.40068e-39	TRUE	0.704955	7.29027e-32
TcIL3000.A.H_000383400	Amastin surface glycoprotein, putative	TcIL3000_0_03260	-0.233332	1.67987e-05	TRUE	-0.236684	2.77669e-05
TcIL3000.A.H_000383900	EF-1 guanine nucleotide exchange domain containing protein, putative	TcIL3000_10_4890	-0.384413	3.2984e-19	TRUE	-0.373587	2.8953e-13
[truncated: 3,931 more rows]

## Sheet: shared reg transcripts
FeatureID	Description	PreviousSysID	TcReg3log2FoldChange	TcReg3padj	TcReg4 log2FoldChange	TcReg4 padj
[truncated: 3,079 more rows]

[truncated: 9 more sheets: shared upreg transcripts, shared upreg trans logFC>1, shared upreg trans logFC>1 des, shared upreg trans logFC>1 GPI, shared oppreg transcripts, shared downregtranscripts, shared downregtrans logFC<1, shared downregtrans logFC<1 des, shared downregtrans logFC<1 GPI]
